# Supplementary material for: Host adaptation in gut Firmicutes is associated with sporulation loss and altered transmission cycle
Source: Genome Biol. 2021 Aug 5;22:204. doi: 10.1186/s13059-021-02428-6 (PMC8340488; doi:10.1186/s13059-021-02428-6)
Supplement: Supplementary file 2 — Additional file 2: Table S1. Genomes used in this study. Table S2. Functionally enriched genes in Spore-Formers and Former-Spore-Formers. Table S3. Erysipelotrichaceae isolates and culture collection accession numbers used for Biolog experiments. Table S4. Carbon sources used by isolates in Biolog experiments. Table S5. Metagenomes and metadata used to estimate abundance and prevalence of Spore-Formers and Former-Spore-Formers. [file 13059_2021_2428_MOESM2_ESM.xlsx]

## Sheet:  S1
tree order	major taxonomic family/ species name for non-Firmicutes	Firmicutes taxonomic order/ non-Firmicutes phylum	Accession	Sanger accession	environment	sporulation signature score %	presence spo0A	spore-former characterisation	genome size	ethanol resistance	Erysipelotrichaceae experiments
1	Halobacteroidaceae	Halanaerobiales	GCF_000350165.1		non-host associated	33.3333	1	0	2921777
2	Halobacteroidaceae	Halanaerobiales	GCF_000517025.1		non-host associated	69.697	1	1	2923394
3	Halobacteroidaceae	Halanaerobiales	GCF_000379025.1		non-host associated	69.697	1	1	3515513
4	Erysipelotrichaceae	Erysipelotrichales	ERR1022280	13414_6#5	gut	56.0606	1	1	3174345
5	Erysipelotrichaceae	Erysipelotrichales	GCF_000191865.1		gut	56.0606	1	1	2996671
6	Erysipelotrichaceae	Erysipelotrichales	GCF_000178255.1		gut	56.0606	1	1	3002702
7	Erysipelotrichaceae	Erysipelotrichales	ERR1022323	13414_6#49	gut	57.5758	1	1	2778555	isolate cultured after ethanol exposure
8	Erysipelotrichaceae	Erysipelotrichales	ERR1022367	13470_2#70	gut	56.0606	1	1	2655583	isolate cultured after ethanol exposure
9	Erysipelotrichaceae	Erysipelotrichales	ERR1022463	14207_7#72	gut	56.0606	1	1	2705342
10	Erysipelotrichaceae	Erysipelotrichales	GCF_000829905.1		gut	50	1	1	2898098
11	Erysipelotrichaceae	Erysipelotrichales	ERR2221179	12718_7#74	gut	50	1	1	2939884
12	Erysipelotrichaceae	Erysipelotrichales	GCF_000269565.1		gut	43.9394	1	1	3925647
13	Erysipelotrichaceae	Erysipelotrichales	GCF_001244545.1		gut	51.5152	1	1	3652939
14	Erysipelotrichaceae	Erysipelotrichales	ERR2221343	20298_3#8	gut	45.4545	1	1	3215916
20	Erysipelotrichaceae	Erysipelotrichales	GCF_001078315.1		gut	36.3636	1	1	2537691
21	Erysipelotrichaceae	Erysipelotrichales	ERR1022332	13414_6#58	gut	37.8788	1	1	2549038
17	Erysipelotrichaceae	Erysipelotrichales	GCF_000702065.1		rumen	19.697	0	0	2157463
18	Erysipelotrichaceae	Erysipelotrichales	GCF_000702165.1		other host associated	28.7879	0	0	2449762
22	Erysipelotrichaceae	Erysipelotrichales	ERR1204057	18048_2#80	gut	37.8788	1	1	2849922
23	Erysipelotrichaceae	Erysipelotrichales	ERR1022368	13470_2#71	gut	36.3636	1	1	2771016	no
24	Erysipelotrichaceae	Erysipelotrichales	ERR1022333	13414_6#59	gut	37.8788	1	1	2865687	no
25	Erysipelotrichaceae	Erysipelotrichales	GCF_000154805.1		gut	46.9697	1	1	2549282
26	Erysipelotrichaceae	Erysipelotrichales	ERR2221240	15841_8#94	gut	46.9697	1	1	2637239	no	yes
27	Erysipelotrichaceae	Erysipelotrichales	GCF_000686665.1		gut	48.4848	1	1	3193949
28	Erysipelotrichaceae	Erysipelotrichales	ERR2221185	12718_7#81	gut	48.4848	1	1	3256272
29	Erysipelotrichaceae	Erysipelotrichales	GCF_000239735.1		gut	51.5152	1	1	4018338
30	Erysipelotrichaceae	Erysipelotrichales	GCF_000154485.1		gut	50	1	1	3288716	no	yes
31	Erysipelotrichaceae	Erysipelotrichales	GCF_000244855.1		gut	50	1	1	3848957
32	Erysipelotrichaceae	Erysipelotrichales	ERR2221231	15841_8#84	gut	50	1	1	3583600
33	Erysipelotrichaceae	Erysipelotrichales	ERR171271	8080_1#82	gut	48.4848	1	1	3974220
35	Erysipelotrichaceae	Erysipelotrichales	GCF_000157995.1		gut	40.9091	1	1	3867286
44	Erysipelotrichaceae	Erysipelotrichales	GCF_000313565.1		gut	50	1	1	3635022
45	Erysipelotrichaceae	Erysipelotrichales	GCF_000154285.1		gut	46.9697	1	1	2226972
46	Erysipelotrichaceae	Erysipelotrichales	GCF_000242955.1		gut	53.0303	1	1	3116905
47	Erysipelotrichaceae	Erysipelotrichales	GCF_000163515.2		gut	53.0303	1	1	3189387
36	Erysipelotrichaceae	Erysipelotrichales	GCF_000701725.1		other host associated	28.7879	0	0	3200783
48	Erysipelotrichaceae	Erysipelotrichales	ERR1022417	14207_7#26	gut	53.0303	1	1	3526741	cultured from ethanol treated faeces	yes
49	Erysipelotrichaceae	Erysipelotrichales	GCF_000165065.1		gut	54.5455	1	1	4532751
39	Erysipelotrichaceae	Erysipelotrichales	GCF_000403415.2		other host associated	22.7273	0	0	2395286
50	Erysipelotrichaceae	Erysipelotrichales	ERR171269	8080_1#80	gut	59.0909	1	1	4998847
51	Erysipelotrichaceae	Erysipelotrichales	GCF_000371425.1		gut	57.5758	1	1	4851563
52	Erysipelotrichaceae	Erysipelotrichales	GCF_000225685.1		gut	57.5758	1	1	5049195
53	Erysipelotrichaceae	Erysipelotrichales	ERR1022369	13470_2#72	gut	56.0606	1	1	4354686	isolate cultured after ethanol exposure	yes
54	Erysipelotrichaceae	Erysipelotrichales	GCF_000183585.1		gut	56.0606	1	1	4168212
55	Erysipelotrichaceae	Erysipelotrichales	GCF_000242175.1		gut	57.5758	1	1	4916076
56	Erysipelotrichaceae	Erysipelotrichales	GCF_000242195.1		gut	57.5758	1	1	4477179
57	Erysipelotrichaceae	Erysipelotrichales	ERR1203923	18048_1#40	gut	57.5758	1	1	4167462
15	Erysipelotrichaceae	Erysipelotrichales	GCF_000173795.1		gut	22.7273	0	0	2716061	no	yes
16	Erysipelotrichaceae	Erysipelotrichales	ERR2221198	13414_6#10	gut	22.7273	0	0	2574655	no
19	Erysipelotrichaceae	Erysipelotrichales	GCF_000340375.1		gut	21.2121	0	0	1967867	no	yes
34	Erysipelotrichaceae	Erysipelotrichales	GCF_000327285.1		gut	28.7	1	0	3819972	no
37	Erysipelotrichaceae	Erysipelotrichales	GCF_000186945.2		gut	27.2727	0	0	2042060
38	Erysipelotrichaceae	Erysipelotrichales	GCF_000177375.1		gut	22.7273	0	0	1443250
40	Erysipelotrichaceae	Erysipelotrichales	GCF_000384195.1		gut	22.7273	0	0	2086890
41	Erysipelotrichaceae	Erysipelotrichales	GCF_000420345.1		gut	24.2424	0	0	2025865
42	Erysipelotrichaceae	Erysipelotrichales	GCF_000156655.1		gut	21.2121	0	0	2456259	no	yes
43	Erysipelotrichaceae	Erysipelotrichales	GCF_000469305.1		gut	19.697	0	0	1977208	no	yes
58	Gemellaceae	Bacillales	GCF_000469465.1		non-host associated	19.697	0	0	1629776
59	Gemellaceae	Bacillales	GCF_000204335.2		non-host associated	21.2121	0	0	1785376
60	Gemellaceae	Bacillales	GCF_000173915.1		non-host associated	22.7273	0	0	1948136
61	Staphylococcaceae	Bacillales	GCF_000438455.1		non-host associated	21.2121	0	0	1534974
62	Staphylococcaceae	Bacillales	GCF_000425825.1		non-host associated	28.7879	0	0	2143821
63	Staphylococcaceae	Bacillales	GCF_000425845.1		non-host associated	27.2727	0	0	2383754
64	Staphylococcaceae	Bacillales	GCF_000756715.1		non-host associated	27.2727	0	0	2227581
65	Staphylococcaceae	Bacillales	GCF_000712035.1		non-host associated	30.303	0	0	2596655
66	Staphylococcaceae	Bacillales	GCF_000330705.1		non-host associated	27.2727	0	0	2713522
67	Staphylococcaceae	Bacillales	GCF_000385175.1		other host associated	28.7879	0	0	2683356
68	Staphylococcaceae	Bacillales	GCF_000286395.1		non-host associated	30.303	1	0	2833323
69	Staphylococcaceae	Bacillales	ERR2221130	12718_7#21	other host associated	28.7879	1	0	2772386
70	Staphylococcaceae	Bacillales	GCF_000286335.1		non-host associated	28.7879	1	0	2602253
71	Staphylococcaceae	Bacillales	GCF_001046995.1		other host associated	27.2727	1	0	2836123
72	Staphylococcaceae	Bacillales	GCF_000934465.1		non-host associated	25.7576	0	0	2421628
73	Staphylococcaceae	Bacillales	GCF_000308095.1		other host associated	22.7273	0	0	2782895
74	Staphylococcaceae	Bacillales	GCF_000411275.1		gut	25.7576	0	0	2502212
75	Staphylococcaceae	Bacillales	GCF_000298075.1		other host associated	27.2727	0	0	2359789
76	Staphylococcaceae	Bacillales	GCF_000011505.1		other host associated	25.7576	0	0	2944086
77	Staphylococcaceae	Bacillales	GCF_000235645.1		non-host associated	25.7576	0	0	2630465
78	Staphylococcaceae	Bacillales	GCF_000494875.1		gut	25.7576	0	0	2596518
79	Staphylococcaceae	Bacillales	GCF_000332735.1		other host associated	27.2727	0	0	2521558
80	Staphylococcaceae	Bacillales	GCF_000025085.1		other host associated	27.2727	0	0	2696344
81	Staphylococcaceae	Bacillales	GCF_000009865.1		other host associated	28.7879	0	0	2723374
82	Staphylococcaceae	Bacillales	GCF_000183685.1		other host associated	25.7576	0	0	2296077
83	Staphylococcaceae	Bacillales	GCF_001471555.1		other host associated	22.7273	0	0	2645776
84	Staphylococcaceae	Bacillales	GCF_000007645.1		gut	27.2727	0	0	2534984
85	Staphylococcaceae	Bacillales	ERR2221338	20298_3#3	gut	27.2727	0	0	2603579
86	Staphylococcaceae	Bacillales	GCF_001500315.1		other host associated	25.7576	0	0	2238431
87	Staphylococcaceae	Bacillales	GCF_000260275.1		other host associated	25.7576	0	0	2495929
88	Staphylococcaceae	Bacillales	GCF_000295715.1		non-host associated	22.7273	0	0	2608461
89	Staphylococcaceae	Bacillales	GCF_001074355.1		other host associated	24.2424	0	0	2459946
90	Staphylococcaceae	Bacillales	GCF_000875895.1		non-host associated	21.2121	0	0	3224794
91	Staphylococcaceae	Bacillales	GCF_000972575.1		non-host associated	25.7576	0	0	2873971
92	Staphylococcaceae	Bacillales	ERR2221195	13154_4#43	other host associated	22.7273	0	0	2871832
93	Staphylococcaceae	Bacillales	GCF_001630745.1		non-host associated	24.2424	0	0	2849357
94	Staphylococcaceae	Bacillales	GCF_000297455.1		other host associated	24.2424	0	0	2927171
95	Staphylococcaceae	Bacillales	GCF_000010125.1		other host associated	24.2424	0	0	2552528
96	Staphylococcaceae	Bacillales	ERR2221122	12718_7#13	other host associated	21.2121	0	0	2870715
97	Staphylococcaceae	Bacillales	ERR2221131	12718_7#23	other host associated	25.7576	0	0	2976453
98	Planococcaceae	Bacillales	GCF_000348905.1		non-host associated	50	1	1	3260939
99	Planococcaceae	Bacillales	GCF_000425545.1		non-host associated	48.4848	1	1	3373552
100	Planococcaceae	Bacillales	GCF_000220335.1		non-host associated	45.4545	1	1	3687950
101	Planococcaceae	Bacillales	GCF_000826145.1		non-host associated	43.9394	1	1	2960971
102	Planococcaceae	Bacillales	GCF_000586555.1		non-host associated	42.4242	1	1	3694470
103	Planococcaceae	Bacillales	GCF_000821325.1		non-host associated	37.8788	1	1	3412968
104	Planococcaceae	Bacillales	GCF_000513535.1		non-host associated	39.3939	1	1	3965862
105	Planococcaceae	Bacillales	GCF_000264415.1		non-host associated	34.8485	1	1	3835058
106	Planococcaceae	Bacillales	GCF_000775575.1		non-host associated	37.8788	1	1	3366239
107	Planococcaceae	Bacillales	GCF_000411295.1		non-host associated	43.9394	1	1	3552119
108	Planococcaceae	Bacillales	GCF_000484595.1		non-host associated	48.4848	1	1	3537659
109	Planococcaceae	Bacillales	GCF_000286315.1		non-host associated	50	1	1	4184143
110	Planococcaceae	Bacillales	GCF_000297555.1		non-host associated	46.9697	1	1	3889783
111	Planococcaceae	Bacillales	GCF_000285555.1		non-host associated	33.3333	1	1	3255122
112	Planococcaceae	Bacillales	GCF_000505545.1		non-host associated	30.303	1	1	3608098
113	Planococcaceae	Bacillales	GCF_000285595.1		non-host associated	33.3333	1	1	3026392
114	Planococcaceae	Bacillales	GCF_000743635.1		non-host associated	31.8182	1	1	2676945
115	Planococcaceae	Bacillales	GCF_001281525.1		non-host associated	51.5152	1	1	4947144
116	Planococcaceae	Bacillales	GCF_001439635.1		non-host associated	46.9697	1	1	4862795
117	Planococcaceae	Bacillales	GCF_001274945.1		non-host associated	53.0303	1	1	4837888
118	Planococcaceae	Bacillales	GCF_000178135.1		non-host associated	53.0303	1	1	4649417
119	Planococcaceae	Bacillales	GCF_001183605.1		non-host associated	50	1	1	5308669
120	Planococcaceae	Bacillales	GCF_000612805.1		non-host associated	48.4848	1	1	4135774
121	Planococcaceae	Bacillales	GCF_000773015.1		non-host associated	43.9394	1	1	4588063
122	Planococcaceae	Bacillales	GCF_000772955.1		non-host associated	48.4848	1	1	4084031
123	Planococcaceae	Bacillales	GCF_000284835.1		non-host associated	48.4848	1	1	2893570
124	Planococcaceae	Bacillales	GCF_000772965.1		non-host associated	50	1	1	4066650
125	Planococcaceae	Bacillales	GCF_000772945.1		non-host associated	54.5455	1	1	4114687
126	Bacillaceae	Bacillales	GCF_000723905.1		non-host associated	69.697	1	1	4553166
127	Bacillaceae	Bacillales	GCF_001274775.1		non-host associated	69.697	1	1	4383962
128	Bacillaceae	Bacillales	GCF_000829435.1		non-host associated	62.1212	1	1	3839914
129	Bacillaceae	Bacillales	GCF_000829515.1		non-host associated	62.1212	1	1	3711341
130	Bacillaceae	Bacillales	GCF_000812025.2		non-host associated	77.2727	1	1	3869313
131	Bacillaceae	Bacillales	GCF_001183975.1		non-host associated	72.7273	1	1	4404410
132	Bacillaceae	Bacillales	GCF_000829555.1		non-host associated	72.7273	1	1	4131605
133	Bacillaceae	Bacillales	GCF_001643245.1		non-host associated	59.0909	1	1	4109587
134	Bacillaceae	Bacillales	GCF_000970685.1		non-host associated	57.5758	1	1	3664333
135	Bacillaceae	Bacillales	GCF_000966185.1		non-host associated	60.6061	1	1	3896881
136	Bacillaceae	Bacillales	GCF_000970675.1		non-host associated	54.5455	1	1	3448605
137	Bacillaceae	Bacillales	GCF_000374565.1		non-host associated	69.697	1	1	4581227
138	Bacillaceae	Bacillales	GCF_001431195.1		non-host associated	72.7273	1	1	5086158
139	Bacillaceae	Bacillales	GCF_001375535.1		gut	74.2424	1	1	4647426
140	Bacillaceae	Bacillales	GCF_000526655.1		non-host associated	69.697	1	1	3987143
141	Bacillaceae	Bacillales	GCF_000374345.1		non-host associated	65.1515	1	1	3368511
142	Bacillaceae	Bacillales	GCF_001420715.1		non-host associated	68.1818	1	1	5385898
143	Bacillaceae	Bacillales	GCF_001439965.1		non-host associated	68.1818	1	1	5397322
144	Bacillaceae	Bacillales	GCF_000238675.1		non-host associated	68.1818	1	1	3278026
145	Bacillaceae	Bacillales	GCF_000383875.1		non-host associated	62.1212	1	1	3108040
146	Bacillaceae	Bacillales	GCF_000751775.1		non-host associated	68.1818	1	1	3768908
147	Bacillaceae	Bacillales	GCF_001244735.1		gut	66.6667	1	1	4117631
148	Bacillaceae	Bacillales	GCF_000620165.1		non-host associated	66.6667	1	1	3417220
149	Bacillaceae	Bacillales	GCF_001598935.1		non-host associated	69.697	1	1	3318395
150	Bacillaceae	Bacillales	GCF_000744755.1		non-host associated	66.6667	1	1	3809188
151	Bacillaceae	Bacillales	GCF_000632515.1		non-host associated	68.1818	1	1	3681745
152	Bacillaceae	Bacillales	GCF_001183965.1		non-host associated	72.7273	1	1	4223473
153	Bacillaceae	Bacillales	GCF_000430765.1		non-host associated	71.2121	1	1	5127394
154	Bacillaceae	Bacillales	GCF_000380245.2		other host associated	74.2424	1	1	5522123
155	Bacillaceae	Bacillales	GCF_000321185.1		gut	48.48	1	1	4665479
156	Bacillaceae	Bacillales	GCF_001243895.1		non-host associated	69.697	1	1	4038325
157	Bacillaceae	Bacillales	GCF_000305495.1		non-host associated	66.6667	1	1	4667095
158	Bacillaceae	Bacillales	ERR2221243	17138_5#75	non-host associated	72.7273	1	1	5958124
159	Bacillaceae	Bacillales	GCF_000504145.1		non-host associated	65.1515	1	1	5527578
160	Bacillaceae	Bacillales	GCF_000311725.1		gut	71.2121	1	1	4977591
161	Bacillaceae	Bacillales	GCF_001439625.1		non-host associated	74.2424	1	1	4980120
162	Bacillaceae	Bacillales	GCF_001591585.1		non-host associated	71.2121	1	1	5182226
163	Bacillaceae	Bacillales	GCF_000473245.1		gut	71.2121	1	1	4954496
164	Bacillaceae	Bacillales	GCF_001420595.1		non-host associated	74.2424	1	1	5404201
165	Bacillaceae	Bacillales	GCF_000986785.1		non-host associated	71.2121	1	1	5268470
166	Bacillaceae	Bacillales	GCF_000934845.1		non-host associated	71.2121	1	1	3965081
167	Bacillaceae	Bacillales	GCF_000517385.1		non-host associated	72.7273	1	1	4437396
168	Bacillaceae	Bacillales	GCF_000821085.1		gut	68.1818	1	1	4780958
169	Bacillaceae	Bacillales	GCF_001273955.1		non-host associated	71.2121	1	1	4683407
170	Bacillaceae	Bacillales	GCF_000426085.1		non-host associated	71.2121	1	1	5463698
171	Bacillaceae	Bacillales	GCF_000482325.1		non-host associated	72.7273	1	1	5695344
172	Bacillaceae	Bacillales	GCF_000759675.1		non-host associated	71.2121	1	1	6478534
173	Bacillaceae	Bacillales	GCF_000508325.2		non-host associated	71.2121	1	1	5377426
174	Bacillaceae	Bacillales	GCF_000612665.1		other host associated	68.1818	1	1	4632835
175	Bacillaceae	Bacillales	GCF_000752035.1		gut	71.2121	1	1	4381411
176	Bacillaceae	Bacillales	GCF_000307875.1		non-host associated	72.7273	1	1	5460761
177	Bacillaceae	Bacillales	GCF_000686805.1		non-host associated	72.7273	1	1	6534450
178	Bacillaceae	Bacillales	GCF_000820865.1		gut	71.2121	1	1	4990145
179	Bacillaceae	Bacillales	GCF_000708505.1		non-host associated	68.1818	1	1	4782311
180	Bacillaceae	Bacillales	GCF_000331575.1		non-host associated	63.6364	1	1	3634697
181	Bacillaceae	Bacillales	GCF_001420605.1		non-host associated	72.7273	1	1	5202863
182	Bacillaceae	Bacillales	GCF_000430785.1		non-host associated	66.6667	1	1	5491553
183	Bacillaceae	Bacillales	GCF_000746135.1		non-host associated	66.6667	1	1	5034763
184	Bacillaceae	Bacillales	ERR2221302	20298_2#25	non-host associated	69.697	1	1	6467967
185	Bacillaceae	Bacillales	GCF_000238655.1		gut	69.697	1	1	5804573
186	Bacillaceae	Bacillales	GCF_000003925.1		non-host associated	68.1818	1	1	5641363
187	Bacillaceae	Bacillales	GCF_000008505.1		non-host associated	68.1818	1	1	5312508
188	Bacillaceae	Bacillales	GCF_000283675.1		non-host associated	66.6667	1	1	5296177
189	Bacillaceae	Bacillales	GCF_001636495.1		non-host associated	68.1818	1	1	4334666
190	Bacillaceae	Bacillales	GCF_000285535.1		gut	71.2121	1	1	4685612
191	Bacillaceae	Bacillales	GCF_001439915.1		non-host associated	68.1818	1	1	4917108
192	Bacillaceae	Bacillales	GCF_000504165.1		non-host associated	66.6667	1	1	5661834
193	Bacillaceae	Bacillales	GCF_001274935.1		non-host associated	69.697	1	1	4680333
194	Bacillaceae	Bacillales	GCF_000025825.1		non-host associated	69.697	1	1	5169947
195	Bacillaceae	Bacillales	GCF_001591565.1		non-host associated	71.2121	1	1	3971396
196	Bacillaceae	Bacillales	GCF_000518865.1		non-host associated	66.6667	1	1	5423977
197	Bacillaceae	Bacillales	GCF_000709935.2		non-host associated	66.6667	1	1	4140057
198	Bacillaceae	Bacillales	GCF_000732485.2		non-host associated	68.1818	1	1	4217230
199	Bacillaceae	Bacillales	GCF_000465465.1		non-host associated	69.697	1	1	4587174
200	Bacillaceae	Bacillales	GCF_001592005.1		non-host associated	68.1818	1	1	4483489
201	Bacillaceae	Bacillales	GCF_000011645.1		gut	69.697	1	1	4282921
202	Bacillaceae	Bacillales	ERR2221106	11861_6#66	non-host associated	68.1818	1	1	4347456
203	Bacillaceae	Bacillales	GCF_000165925.1		non-host associated	68.1818	1	1	4227814
204	Bacillaceae	Bacillales	GCF_000195515.1		non-host associated	68.1818	1	1	3993763
205	Bacillaceae	Bacillales	GCF_000245315.1		non-host associated	54.5455	1	1	3871829
206	Bacillaceae	Bacillales	GCF_000009045.1		non-host associated	69.697	1	1	4275830
207	Bacillaceae	Bacillales	ERR2221132	12718_7#24	non-host associated	69.697	1	1	4123414
208	Alkalibacillaceae	Bacillales	GCF_000423105.1		non-host associated	60.6061	1	1	2752184
209	Alkalibacillaceae	Bacillales	GCF_000269905.1		non-host associated	65.1515	1	1	2956685
210	Halobacillaceae	Bacillales	GCF_000425205.1		non-host associated	65.1515	1	1	3730700
211	Halobacillaceae	Bacillales	GCF_000770675.1		non-host associated	68.1818	1	1	3937503
212	Halobacillaceae	Bacillales	GCF_000425225.1		non-host associated	68.1818	1	1	4344270
213	Halobacillaceae	Bacillales	GCF_000770635.1		non-host associated	69.697	1	1	4352890
214	Halobacillaceae	Bacillales	GCF_000775615.1		non-host associated	66.6667	1	1	3257685
215	Halobacillaceae	Bacillales	GCF_000496835.1		non-host associated	66.6667	1	1	3988422
216	Halobacillaceae	Bacillales	GCF_000299295.2		non-host associated	28.7879	0	0	2763103
217	Halobacillaceae	Bacillales	GCF_000469135.1		non-host associated	62.1212	1	1	3771516
218	Halobacillaceae	Bacillales	GCF_000723525.1		non-host associated	66.6667	1	1	4150953
219	Halobacillaceae	Bacillales	GCF_000425705.1		non-host associated	63.6364	1	1	3907711
220	Amphibacillaceae	Bacillales	GCF_000496855.1		non-host associated	68.1818	1	1	4050044
221	Amphibacillaceae	Bacillales	GCF_000306965.1		non-host associated	68.1818	1	1	3894966
222	Amphibacillaceae	Bacillales	GCF_001310395.1		non-host associated	60.6061	1	1	3227261
223	Amphibacillaceae	Bacillales	GCF_000359605.1		non-host associated	63.6364	1	1	3085050
224	Amphibacillaceae	Bacillales	GCF_000377765.1		non-host associated	69.697	1	1	4481894
225	Amphibacillaceae	Bacillales	GCF_000521485.1		non-host associated	65.1515	1	1	3712484
226	Amphibacillaceae	Bacillales	GCF_001458115.1		non-host associated	62.1212	1	1	4277354
227	Amphibacillaceae	Bacillales	GCF_000224785.1		non-host associated	62.1212	1	1	3838771
228	Amphibacillaceae	Bacillales	GCA_001311805.1		non-host associated	62.1212	1	1	3261844
229	Amphibacillaceae	Bacillales	GCF_000709085.1		non-host associated	71.2121	1	1	3096696
230	Amphibacillaceae	Bacillales	GCA_001310515.1		non-host associated	62.1212	1	1	3047148
231	Amphibacillaceae	Bacillales	GCF_001310895.1		non-host associated	68.1818	1	1	3939315
232	Amphibacillaceae	Bacillales	GCF_000612865.1		gut	66.6667	1	1	3736431
233	Amphibacillaceae	Bacillales	GCF_001189575.1		non-host associated	69.697	1	1	4838576
234	Amphibacillaceae	Bacillales	GCF_000480335.1		non-host associated	66.6667	1	1	4435995
235	Amphibacillaceae	Bacillales	GCF_000723585.1		non-host associated	68.1818	1	1	4425733
236	Amphibacillaceae	Bacillales	GCF_000285495.1		non-host associated	66.6667	1	1	3598183
237	Amphibacillaceae	Bacillales	GCF_000821065.1		non-host associated	63.6364	1	1	4684805
238	Amphibacillaceae	Bacillales	GCA_001310675.1		non-host associated	65.1515	1	1	4980935
239	Amphibacillaceae	Bacillales	GCF_001298135.1		non-host associated	68.1818	1	1	3638845
240	Amphibacillaceae	Bacillales	GCF_001038425.2		non-host associated	69.697	1	1	3445961
241	Amphibacillaceae	Bacillales	GCF_001038485.1		non-host associated	66.6667	1	1	4046197
242	Amphibacillaceae	Bacillales	GCF_000577245.1		non-host associated	66.6667	1	1	4073559
243	Amphibacillaceae	Bacillales	GCF_000482485.1		non-host associated	66.6667	1	1	4304069
244	Amphibacillaceae	Bacillales	GCF_000190475.1		non-host associated	66.6667	1	1	3907972
245	Massilibacteriaceae	Bacillales	GCF_001375675.1		non-host associated	69.697	1	1	2896024
246	Anaerobacillaceae	Bacillales	GCF_001039475.1		non-host associated	68.1818	1	1	4327731
247	Sporanaerobacteraceae	Bacillales	GCF_000430745.1		non-host associated	60.6061	1	1	4236795
248	Fictibacillaceae	Bacillales	GCF_000269865.1		non-host associated	65.1515	1	1	3798656
249	Fictibacillaceae	Bacillales	GCF_001273895.1		non-host associated	69.697	1	1	4851123
250	Salisediminibacteriaceae	Bacillales	GCF_000429705.1		non-host associated	66.6667	1	1	4089613
251	Salisediminibacteriaceae	Bacillales	GCF_000429725.1		non-host associated	36.3636	1	1	3575818
252	Marinococcaceae	Bacillales	GCF_001310615.1		non-host associated	68.1818	1	1	4117686
253	Marinococcaceae	Bacillales	GCF_000429685.1		non-host associated	66.6667	1	1	4491779
254	Marinococcaceae	Bacillales	GCF_000420725.1		non-host associated	36.3636	1	0	3192033
255	Marinococcaceae	Bacillales	GCF_000377705.1		non-host associated	65.1515	1	1	3895350
256	Marinococcaceae	Bacillales	GCF_000698125.1		non-host associated	65.1515	1	1	3937184
257	Marinococcaceae	Bacillales	GCF_000698145.1		non-host associated	65.1515	1	1	4239903
258	Bacilliaceae_D	Bacillales	GCF_000011145.1		non-host associated	66.6667	1	1	4262387
259	Bacilliaceae_D	Bacillales	GCF_000621445.1		non-host associated	68.1818	1	1	5082967
260	Bacilliaceae_D	Bacillales	GCF_000334155.1		non-host associated	71.2121	1	1	3920615
261	Bacilliaceae_D	Bacillales	GCF_000155915.2		non-host associated	72.7273	1	1	3914127
262	Bacilliaceae_D	Bacillales	GCF_001484965.1		non-host associated	62.1212	1	1	4048434
263	Bacilliaceae_D	Bacillales	GCF_001310375.1		non-host associated	71.2121	1	1	4879112
264	Bacilliaceae_D	Bacillales	GCF_001310595.1		non-host associated	63.6364	1	1	4401970
265	Bacilliaceae_D	Bacillales	GCF_000009825.1		non-host associated	60.6061	1	1	4365356
266	Bacilliaceae_D	Bacillales	GCA_001310555.1		non-host associated	68.1818	1	1	5450093
267	Bacilliaceae_D	Bacillales	GCF_001590785.1		non-host associated	65.1515	1	1	4420426
268	Bacilliaceae_D	Bacillales	GCF_000292245.2		non-host associated	68.1818	1	1	4443216
269	Bacilliaceae_D	Bacillales	GCF_000513115.1		non-host associated	69.697	1	1	4613749
270	Bacilliaceae_D	Bacillales	GCF_000513095.1		non-host associated	63.6364	1	1	4606547
271	Bacilliaceae_D	Bacillales	GCF_000513135.1		non-host associated	65.1515	1	1	4819442
272	Sporolactobacillaceae	Bacillales	GCF_000430685.1		non-host associated	60.6061	1	1	3288121
273	Sporolactobacillaceae	Bacillales	GCF_000377985.1		non-host associated	60.6061	1	1	2906203
274	Sporolactobacillaceae	Bacillales	GCF_000648615.1		non-host associated	63.6364	1	1	3257656
275	Sporolactobacillaceae	Bacillales	GCF_000497245.1		non-host associated	63.6364	1	1	3650028
276	Exiguobacteraceae	Bacillales	GCF_000702605.1		non-host associated	33.3333	1	1	3331727
277	Exiguobacteraceae	Bacillales	ERR2221364	20298_3#29	non-host associated	31.8182	1	1	3291538
278	Exiguobacteraceae	Bacillales	GCF_000620845.1		non-host associated	37.8788	1	1	2851804
279	Exiguobacteraceae	Bacillales	ERR2221224	14672_4#4	non-host associated	36.3636	1	1	2875563
280	Exiguobacteraceae	Bacillales	GCF_000702585.1		non-host associated	39.3939	1	1	3088229
281	Exiguobacteraceae	Bacillales	GCF_000411915.1		non-host associated	34.8485	1	1	3179566
282	Caldalkalibacillaceae	Bacillales	GCF_000218765.1		non-host associated	59.0909	1	1	2943836
283	Caldalkalibacillaceae	Bacillales	GCF_000615945.1		non-host associated	77.2727	1	1	4610228
284	Rubeoparvulaceae	Bacillales	GCF_001049895.1		non-host associated	62.1212	1	1	2891195
285	Thermicanaceae	Bacillales	GCF_000510645.1		non-host associated	69.697	1	1	3717571
286	Effusibacillaceae	Bacillales	GCF_000376225.1		non-host associated	66.6667	1	1	3419647
287	Tumebacillaceae	Bacillales	GCF_000714935.1		non-host associated	63.6364	1	1	4956094
288	Alicyclobacillaceae	Bacillales	GCF_000294675.1		non-host associated	53.0303	1	1	3016652
289	Alicyclobacillaceae	Bacillales	GCF_000444055.1		non-host associated	59.0909	1	1	4131385
290	Alicyclobacillaceae	Bacillales	GCF_000430585.1		non-host associated	60.6061	1	1	3363655
291	Alicyclobacillaceae	Bacillales	GCF_000702485.1		non-host associated	62.1212	1	1	4159844
292	Alicyclobacillaceae	Bacillales	GCF_001399675.1		non-host associated	60.6061	1	1	5128309
293	Alicyclobacillaceae	Bacillales	GCF_000472905.1		non-host associated	57.5758	1	1	3455105
294	Alicyclobacillaceae	Bacillales	GCF_000429525.1		non-host associated	59.0909	1	1	3325805
295	Calditerricolaceae	Bacillales	GCF_001311905.1		non-host associated	60.6061	1	1	2259511
296	Thermoactinomycetaceae	Bacillales	GCF_000213595.1		non-host associated	62.1212	1	1	3699647
297	Thermoactinomycetaceae	Bacillales	GCF_001187615.1		non-host associated	71.2121	1	1	2494734
298	Thermoactinomycetaceae	Bacillales	GCF_000763315.1		non-host associated	66.6667	1	1	3498972
299	Thermoactinomycetaceae	Bacillales	GCF_000428065.1		non-host associated	65.1515	1	1	4248832
300	Thermoactinomycetaceae	Bacillales	GCF_000942395.1		gut	68.1818	1	1	3477946
301	Aneurinibacillaceae	Bacillales	GCF_000430625.1		non-host associated	68.1818	1	1	4308817
302	Aneurinibacillaceae	Bacillales	GCF_001015055.1		non-host associated	69.697	1	1	5788790
303	Aneurinibacillaceae	Bacillales	GCF_001274715.1		non-host associated	74.2424	1	1	6454823
304	Aneurinibacillaceae	Bacillales	GCF_000466385.1		gut	74.2424	1	1	5391540
305	Brevibacillaceae	Bacillales	GCF_000311785.1		gut	68.1818	1	1	5035395
306	Brevibacillaceae	Bacillales	GCF_000454065.1		non-host associated	65.1515	1	1	4506935
307	Brevibacillaceae	Bacillales	GCF_000353565.1		non-host associated	69.697	1	1	5241025
308	Brevibacillaceae	Bacillales	GCF_000503775.1		non-host associated	71.2121	1	1	5638108
309	Brevibacillaceae	Bacillales	GCF_000010165.1		non-host associated	66.6667	1	1	6386387
310	Brevibacillaceae	Bacillales	GCF_000612125.1		non-host associated	68.1818	1	1	5605679
311	Paenibacillaceae	Bacillales	GCF_000411255.1		gut	68.1818	1	1	6395697
312	Paenibacillaceae	Bacillales	GCF_000739915.1		non-host associated	71.2121	1	1	6539461
313	Paenibacillaceae	Bacillales	GCF_000214295.1		gut	68.1818	1	1	6387775
314	Paenibacillaceae	Bacillales	GCF_001457415.1		gut	71.2121	1	1	5351066
315	Paenibacillaceae	Bacillales	GCF_000455485.1		non-host associated	71.2121	1	1	5638960
316	Paenibacillaceae	Bacillales	GCF_000380965.1		non-host associated	71.2121	1	1	5767970
317	Paenibacillaceae	Bacillales	GCF_000612225.1		non-host associated	74.2424	1	1	7650246
318	Paenibacillaceae	Bacillales	GCF_000829455.1		gut	71.2121	1	1	6956550
319	Paenibacillaceae	Bacillales	GCF_000686845.1		non-host associated	74.2424	1	1	7484419
320	Paenibacillaceae	Bacillales	GCF_000422905.1		non-host associated	72.7273	1	1	8325018
321	Paenibacillaceae	Bacillales	GCF_000285515.1		non-host associated	71.2121	1	1	5586655
322	Paenibacillaceae	Bacillales	GCF_000422505.1		non-host associated	63.6364	1	1	6866267
323	Paenibacillaceae	Bacillales	GCF_000422485.1		non-host associated	68.1818	1	1	5791714
324	Paenibacillaceae	Bacillales	GCF_000422465.1		non-host associated	66.6667	1	1	7082985
325	Paenibacillaceae	Bacillales	GCF_000971975.1		non-host associated	63.6364	1	1	7610833
326	Paenibacillaceae	Bacillales	GCF_000513275.1		non-host associated	66.6667	1	1	6362347
327	Paenibacillaceae	Bacillales	GCF_000455265.1		non-host associated	71.2121	1	1	5665898
328	Paenibacillaceae	Bacillales	GCF_000746875.1		non-host associated	69.697	1	1	7453673
329	Paenibacillaceae	Bacillales	GCF_000403375.2		non-host associated	72.7273	1	1	4829134
330	Paenibacillaceae	Bacillales	GCF_000732325.1		non-host associated	69.697	1	1	5725297
331	Paenibacillaceae	Bacillales	GCF_001514495.1		non-host associated	68.1818	1	1	7451245
332	Paenibacillaceae	Bacillales	GCF_001570725.1		non-host associated	68.1818	1	1	6873233
333	Paenibacillaceae	Bacillales	GCF_000374185.1		non-host associated	66.6667	1	1	6949246
334	Paenibacillaceae	Bacillales	GCF_000757885.1		non-host associated	72.7273	1	1	6088676
335	Paenibacillaceae	Bacillales	GCF_000576305.1		non-host associated	69.697	1	1	5044535
336	Paenibacillaceae	Bacillales	GCF_000787385.1		non-host associated	71.2121	1	1	5938481
337	Paenibacillaceae	Bacillales	GCF_000515335.1		non-host associated	63.6364	1	1	4851360
338	Paenibacillaceae	Bacillales	GCF_000829465.1		gut	66.6667	1	1	4417144
339	Paenibacillaceae	Bacillales	GCF_000378425.1		non-host associated	66.6667	1	1	4547804
340	Paenibacillaceae	Bacillales	GCF_000429825.1		non-host associated	65.1515	1	1	5127731
341	Paenibacillaceae	Bacillales	GCF_000378385.1		non-host associated	68.1818	1	1	7581178
342	Paenibacillaceae	Bacillales	GCF_000598065.1		non-host associated	60.6061	1	1	3037127
343	Paenibacillaceae	Bacillales	GCF_001273905.1		non-host associated	71.2121	1	1	7496074
344	Paenibacillaceae	Bacillales	GCF_001188365.1		non-host associated	66.6667	1	1	5739393
345	Paenibacillaceae	Bacillales	GCF_000179615.1		non-host associated	66.6667	1	1	5543677
346	Paenibacillaceae	Bacillales	GCF_000422445.1		non-host associated	69.697	1	1	5106001
347	Paenibacillaceae	Bacillales	GCF_000425125.1		non-host associated	69.697	1	1	5330305
348	Paenibacillaceae	Bacillales	GCF_000315235.1		non-host associated	69.697	1	1	3897918
349	Paenibacillaceae	Bacillales	GCF_000283315.1		non-host associated	71.2121	1	1	7047393
350	Paenibacillaceae	Bacillales	GCF_000442535.1		other host associated	71.2121	1	1	6478182
351	Paenibacillaceae	Bacillales	GCF_000293805.1		non-host associated	69.697	1	1	6834602
352	Paenibacillaceae	Bacillales	GCF_000374845.1		non-host associated	74.2424	1	1	6467406
353	Paenibacillaceae	Bacillales	GCF_000377505.1		non-host associated	68.1818	1	1	6491304
354	Paenibacillaceae	Bacillales	GCF_000378145.1		non-host associated	37.8788	1	0	4776672
355	Paenibacillaceae	Bacillales	GCF_000585395.1		non-host associated	40.9091	1	0	6174063
356	Paenibacillaceae	Bacillales	GCF_000374825.1		non-host associated	74.2424	1	1	4883440
357	Paenibacillaceae	Bacillales	GCF_000381905.1		non-host associated	72.7273	1	1	6410076
358	Paenibacillaceae	Bacillales	GCF_001403875.1		non-host associated	69.697	1	1	6022522
359	Paenibacillaceae	Bacillales	GCF_001373415.1		non-host associated	65.1515	1	1	4645634
360	Paenibacillaceae	Bacillales	GCF_000024685.1		non-host associated	74.2424	1	1	7223405
361	Paenibacillaceae	Bacillales	GCF_001275645.1		non-host associated	71.2121	1	1	6534471
362	Paenibacillaceae	Bacillales	GCF_000230915.1		non-host associated	74.2424	1	1	6919410
363	Paenibacillaceae	Bacillales	GCF_000204455.1		gut	72.7273	1	1	7065979
364	Listeriaceae	Lactobacillales	GCF_000620985.1		non-host associated	24.2424	0	0	2542818
365	Listeriaceae	Lactobacillales	GCF_000525915.1		non-host associated	25.7576	0	0	2412461
366	Listeriaceae	Lactobacillales	GCF_000766865.1		non-host associated	39.3939	0	0	3494250
367	Listeriaceae	Lactobacillales	GCF_000525955.1		non-host associated	30.303	0	0	3430712
368	Listeriaceae	Lactobacillales	GCF_001050305.1		non-host associated	33.3333	0	0	3474573
369	Listeriaceae	Lactobacillales	GCF_000525975.1		non-host associated	34.8485	0	0	3270422
370	Listeriaceae	Lactobacillales	GCF_000241405.1		gut	33.3333	0	0	2939895
371	Listeriaceae	Lactobacillales	GCF_000148995.1		non-host associated	30.303	0	0	2633129
372	Listeriaceae	Lactobacillales	GCF_001050295.1		non-host associated	31.8182	0	0	2822575
373	Listeriaceae	Lactobacillales	GCF_000525875.1		non-host associated	30.303	0	0	2841006
374	Listeriaceae	Lactobacillales	GCF_000525795.1		non-host associated	34.8485	0	0	2644517
375	Aerococcaceae	Lactobacillales	GCF_001192875.1		non-host associated	24.2424	0	0	2112159
376	Aerococcaceae	Lactobacillales	GCF_000162475.2		oral	19.697	0	0	1768268
377	Aerococcaceae	Lactobacillales	GCF_000160675.1		non-host associated	24.2424	0	0	1955156
378	Aerococcaceae	Lactobacillales	GCF_000421665.1		non-host associated	18.1818	0	0	2279866
379	Aerococcaceae	Lactobacillales	GCF_000526675.1		non-host associated	22.7273	0	0	1694198
380	Aerococcaceae	Lactobacillales	GCF_001466745.1		oral	16.6667	0	0	1615891
381	Aerococcaceae	Lactobacillales	GCF_000160075.2		other host associated	24.2424	0	0	2041839
382	Aerococcaceae	Lactobacillales	GCF_000301035.1		other host associated	19.697	0	0	1920581
383	Aerococcaceae	Lactobacillales	GCF_000245795.1		other host associated	22.7273	0	0	1736868
384	Aerococcaceae	Lactobacillales	GCF_000428865.1		non-host associated	22.7273	0	0	1899161
385	Aerococcaceae	Lactobacillales	GCF_000301055.1		other host associated	22.7273	0	0	1773037
386	Aerococcaceae	Lactobacillales	GCF_000518205.1		other host associated	22.7273	0	0	2100198
387	Carnobacteriaceae	Lactobacillales	GCF_000744375.1		non-host associated	24.2424	0	0	4108787
388	Carnobacteriaceae	Lactobacillales	GCF_000744255.1		non-host associated	27.2727	0	0	2662876
389	Carnobacteriaceae	Lactobacillales	GCF_000745125.1		non-host associated	30.303	0	0	2560222
390	Carnobacteriaceae	Lactobacillales	GCF_000744285.1		non-host associated	27.2727	0	0	2706994
391	Carnobacteriaceae	Lactobacillales	GCF_000744185.1		non-host associated	25.7576	0	0	2391647
392	Carnobacteriaceae	Lactobacillales	GCF_000744825.1		non-host associated	25.7576	0	0	2676751
393	Carnobacteriaceae	Lactobacillales	GCF_000798825.1		non-host associated	27.2727	0	0	2273509
394	Carnobacteriaceae	Lactobacillales	GCF_000425865.1		non-host associated	27.2727	0	0	2166503
395	Carnobacteriaceae	Lactobacillales	GCF_000429585.1		non-host associated	27.2727	0	0	2302753
396	Carnobacteriaceae	Lactobacillales	GCF_000585255.1		non-host associated	27.2727	0	0	2366870
397	Carnobacteriaceae	Lactobacillales	GCF_000374325.1		non-host associated	18.1818	0	0	1464978
398	Carnobacteriaceae	Lactobacillales	GCF_000315445.1		non-host associated	22.7273	0	0	1813808
399	Carnobacteriaceae	Lactobacillales	GCF_000245815.1		non-host associated	21.2121	0	0	1876804
400	Catellicoccaceae	Lactobacillales	GCF_000313915.1		non-host associated	18.1818	0	0	1307312
401	Vagococcaceae	Lactobacillales	GCF_000498295.1		other host associated	24.2424	0	0	1859538
402	Enterococcaceae	Lactobacillales	GCF_000423785.1		non-host associated	22.7273	0	0	2115977
403	Enterococcaceae	Lactobacillales	GCF_000407485.1		other host associated	28.7879	0	0	5528086
404	Enterococcaceae	Lactobacillales	GCF_000407245.1		non-host associated	28.7879	0	0	4690501
405	Enterococcaceae	Lactobacillales	GCF_000407545.1		other host associated	27.2727	0	0	4249580
406	Enterococcaceae	Lactobacillales	GCF_001050095.1		gut	30.303	0	0	2758058
407	Enterococcaceae	Lactobacillales	GCF_000406945.1		gut	27.2727	0	0	2853745
408	Enterococcaceae	Lactobacillales	GCF_000406925.1		non-host associated	24.2424	0	0	2604081
409	Enterococcaceae	Lactobacillales	GCF_000407285.1		non-host associated	24.2424	0	0	2634367
410	Enterococcaceae	Lactobacillales	GCF_000407605.1		non-host associated	25.7576	0	0	2340015
411	Enterococcaceae	Lactobacillales	GCF_000185365.1		non-host associated	24.2424	0	0	2347026
412	Enterococcaceae	Lactobacillales	GCF_000407365.1		other host associated	25.7576	0	0	2615586
413	Enterococcaceae	Lactobacillales	GCF_000157355.2		gut	28.7879	0	0	3476239
414	Enterococcaceae	Lactobacillales	ERR2221403	20298_3#80	gut	28.7879	0	0	3641487	no
415	Enterococcaceae	Lactobacillales	GCF_000157255.1		gut	30.303	0	0	3134429
416	Enterococcaceae	Lactobacillales	ERR2221347	20298_3#12	gut	30.303	0	0	3203958
417	Enterococcaceae	Lactobacillales	GCF_000234175.1		gut	30.303	0	0	3171217
418	Enterococcaceae	Lactobacillales	ERR2221218	14670_1#62	gut	30.303	0	0	3534398
419	Enterococcaceae	Lactobacillales	GCF_000415185.1		gut	27.2727	0	0	2978041
420	Enterococcaceae	Lactobacillales	GCF_000271405.2		other host associated	25.7576	0	0	2868139
421	Enterococcaceae	Lactobacillales	ERR2221309	20298_2#33	gut	25.7576	0	0	2895039	no
422	Enterococcaceae	Lactobacillales	GCF_000174395.2		gut	25.7576	0	0	2736683
423	Enterococcaceae	Lactobacillales	ERR2221310	20298_2#34	gut	25.7576	0	0	3205280
424	Enterococcaceae	Lactobacillales	GCF_000159675.1		gut	25.7576	0	0	2766598
425	Enterococcaceae	Lactobacillales	GCF_000178235.1		gut	25.7576	0	0	2858052
426	Enterococcaceae	Lactobacillales	ERR2221317	20298_2#44	gut	25.7576	0	0	2897755
427	Enterococcaceae	Lactobacillales	ERR2221332	20298_2#63	gut	25.7576	0	0	2780202
428	Enterococcaceae	Lactobacillales	GCF_000407505.1		non-host associated	30.303	0	0	3976161
429	Enterococcaceae	Lactobacillales	GCF_000407165.1		non-host associated	27.2727	0	0	3638414
430	Enterococcaceae	Lactobacillales	GCF_000147475.1		gut	25.7576	0	0	2883339
431	Enterococcaceae	Lactobacillales	GCF_000210115.1		gut	24.2424	0	0	3140896
432	Enterococcaceae	Lactobacillales	ERR1204025	18048_2#48	gut	30.303	0	0	3204303
433	Enterococcaceae	Lactobacillales	ERR2221341	20298_3#6	gut	24.2424	0	0	2800035
434	Enterococcaceae	Lactobacillales	ERR2221203	14207_6#5	gut	24.2424	0	0	2977771
435	Enterococcaceae	Lactobacillales	GCF_000147495.1		gut	24.2424	0	0	2930937
436	Enterococcaceae	Lactobacillales	GCF_000159255.1		gut	27.2727	0	0	3158711
437	Enterococcaceae	Lactobacillales	ERR2221346	20298_3#11	gut	24.2424	0	0	2800242
438	Enterococcaceae	Lactobacillales	GCF_000007785.1		gut	25.7576	0	0	3264004
439	Enterococcaceae	Lactobacillales	GCF_000147595.1		gut	25.7576	0	0	3015886
440	Enterococcaceae	Lactobacillales	GCF_000205205.1		gut	27.2727	0	0	3077476
441	Enterococcaceae	Lactobacillales	ERR1204022	18048_2#45	gut	28.7879	0	0	2912533	no
442	Enterococcaceae	Lactobacillales	GCF_000147455.1		gut	24.2424	0	0	2828796
443	Streptococcaceae	Lactobacillales	GCF_000327305.1		non-host associated	18.1818	0	0	2280761
444	Streptococcaceae	Lactobacillales	GCF_000006865.1		non-host associated	22.7273	0	0	2399385
445	Streptococcaceae	Lactobacillales	GCF_000269925.1		non-host associated	19.697	0	0	1977996
446	Streptococcaceae	Lactobacillales	GCF_000380085.1		non-host associated	19.697	0	0	2396217
447	Streptococcaceae	Lactobacillales	GCF_000377005.1		non-host associated	21.2121	0	0	1960037
448	Streptococcaceae	Lactobacillales	GCF_001182825.2		non-host associated	19.697	0	0	1574434
449	Streptococcaceae	Lactobacillales	GCF_000380125.1		non-host associated	22.7273	0	0	2397660
450	Streptococcaceae	Lactobacillales	GCF_000014205.1		oral	21.2121	0	0	2422557
451	Streptococcaceae	Lactobacillales	GCF_000017005.1		oral	19.697	0	0	2228044
452	Streptococcaceae	Lactobacillales	GCF_000161955.2		other host associated	22.7273	0	0	2267793
453	Streptococcaceae	Lactobacillales	GCF_000380065.1		other host associated	19.697	0	0	1893264
454	Streptococcaceae	Lactobacillales	GCF_000463425.1		non-host associated	18.1818	0	0	2019603
455	Streptococcaceae	Lactobacillales	GCF_000306805.1		oral	18.1818	0	0	1961234
456	Streptococcaceae	Lactobacillales	GCF_000463505.1		gut	19.697	0	0	2265551
457	Streptococcaceae	Lactobacillales	GCF_000186545.1		gut	21.2121	0	0	1845804
458	Streptococcaceae	Lactobacillales	20298_2#48	20298_2#48	oral	19.697	0	0	1950655
459	Streptococcaceae	Lactobacillales	GCF_000187465.1		other host associated	21.2121	0	0	1915723
460	Streptococcaceae	Lactobacillales	GCF_000411475.1		other host associated	21.2121	0	0	1783206
461	Streptococcaceae	Lactobacillales	GCF_000253155.1		oral	21.2121	0	0	1986673
462	Streptococcaceae	Lactobacillales	GCF_000027165.1		oral	21.2121	0	0	2177278
463	Streptococcaceae	Lactobacillales	GCF_000221985.1		other host associated	21.2121	0	0	2222029
464	Streptococcaceae	Lactobacillales	GCF_000014365.1		oral	21.2121	0	0	2075347
465	Streptococcaceae	Lactobacillales	20298_3#18	20298_3#18	oral	19.697	0	0	2050916
466	Streptococcaceae	Lactobacillales	20298_3#23	20298_3#23	non-host associated	22.7273	0	0	2047538
467	Streptococcaceae	Lactobacillales	12718_7#70	12718_7#70	oral	19.697	0	0	2041041
468	Streptococcaceae	Lactobacillales	12718_7#87	12718_7#87	oral	22.7273	0	0	2170731
469	Streptococcaceae	Lactobacillales	GCF_000262145.1		oral	22.7273	0	0	2202633
470	Streptococcaceae	Lactobacillales	11861_6#60	11861_6#60	oral	21.2121	0	0	2068160
471	Streptococcaceae	Lactobacillales	GCF_000380045.1		non-host associated	19.697	0	0	1527453
472	Streptococcaceae	Lactobacillales	GCF_000372425.1		non-host associated	21.2121	0	0	1878135
473	Streptococcaceae	Lactobacillales	GCF_000187995.2		non-host associated	21.2121	0	0	1948935
474	Streptococcaceae	Lactobacillales	GCF_000286075.1		non-host associated	21.2121	0	0	2096388
475	Streptococcaceae	Lactobacillales	GCF_000007465.2		oral	22.7273	0	0	2061968
476	Streptococcaceae	Lactobacillales	12718_7#68	12718_7#68	oral	22.7273	0	0	2069397
477	Streptococcaceae	Lactobacillales	GCF_000380025.1		other host associated	21.2121	0	0	2069725
478	Streptococcaceae	Lactobacillales	GCF_000423765.1		non-host associated	22.7273	0	0	2327201
479	Streptococcaceae	Lactobacillales	GCF_000423745.1		non-host associated	21.2121	0	0	2135687
480	Streptococcaceae	Lactobacillales	GCF_000420785.1		other host associated	24.2424	0	0	2112456
481	Streptococcaceae	Lactobacillales	ERR2221173	12718_7#66	gut	18.1818	0	0	2220266	no
482	Streptococcaceae	Lactobacillales	GCF_000188055.2		other host associated	21.2121	0	0	2165939
483	Streptococcaceae	Lactobacillales	GCF_000009545.1		other host associated	22.7273	0	0	1852352
484	Streptococcaceae	Lactobacillales	GCF_000187955.1		non-host associated	19.697	0	0	2059646
485	Streptococcaceae	Lactobacillales	GCF_000213825.1		non-host associated	21.2121	0	0	2174515
486	Streptococcaceae	Lactobacillales	GCF_000380005.1		non-host associated	19.697	0	0	1908110
487	Streptococcaceae	Lactobacillales	GCF_000188015.2		non-host associated	19.697	0	0	2271646
488	Streptococcaceae	Lactobacillales	GCF_000772915.1		non-host associated	18.1818	0	0	1686902
489	Streptococcaceae	Lactobacillales	GCF_000020765.1		other host associated	18.1818	0	0	2053089
490	Streptococcaceae	Lactobacillales	GCF_000007285.1		other host associated	18.1818	0	0	1922090
491	Streptococcaceae	Lactobacillales	GCF_000493775.1		gut	19.697	0	0	2106061
492	Streptococcaceae	Lactobacillales	GCF_000187975.2		other host associated	18.1818	0	0	2458868
493	Streptococcaceae	Lactobacillales	GCF_000686605.1		oral	16.6667	0	0	2173600
494	Streptococcaceae	Lactobacillales	GCF_000011845.1		gut	22.7273	0	0	1821888
495	Streptococcaceae	Lactobacillales	12718_7#69	12718_7#69	oral	22.7273	0	0	2267718
496	Streptococcaceae	Lactobacillales	ERR2221359	20298_3#24	oral	21.2121	0	0	2289624
497	Streptococcaceae	Lactobacillales	GCF_000379985.1		non-host associated	24.2424	0	0	2155280
498	Streptococcaceae	Lactobacillales	GCF_000380105.1		non-host associated	22.7273	0	0	2455417
499	Streptococcaceae	Lactobacillales	GCF_000376985.1		non-host associated	18.1818	0	0	2462902
500	Streptococcaceae	Lactobacillales	GCF_000027185.1		gut	18.1818	0	0	2384497
501	Streptococcaceae	Lactobacillales	GCF_000187265.1		other host associated	19.697	0	0	1747305
502	Streptococcaceae	Lactobacillales	GCF_000246835.1		other host associated	18.1818	0	0	2016827
503	Streptococcaceae	Lactobacillales	GCF_000154985.1		other host associated	18.1818	0	0	1957183
504	Streptococcaceae	Lactobacillales	GCF_000441535.1		gut	18.1818	0	0	2003771
505	Streptococcaceae	Lactobacillales	18391_1#11	18391_1#11	gut	18.1818	0	0	1980562	no
506	Lactobacillaceae	Lactobacillales	GCF_001434575.1		non-host associated	22.7273	0	0	3186296
507	Lactobacillaceae	Lactobacillales	GCF_000166795.1		non-host associated	21.2121	0	0	2790345
508	Lactobacillaceae	Lactobacillales	GCF_001436505.1		non-host associated	21.2121	0	0	2307207
509	Lactobacillaceae	Lactobacillales	GCF_001436225.1		non-host associated	19.697	0	0	2485065
510	Lactobacillaceae	Lactobacillales	GCF_001312865.1		non-host associated	19.697	0	0	2096859
511	Lactobacillaceae	Lactobacillales	GCF_001311175.1		non-host associated	21.2121	0	0	2572960
512	Lactobacillaceae	Lactobacillales	GCF_001311785.1		gut	22.7273	0	0	2461125
513	Lactobacillaceae	Lactobacillales	GCF_001436115.1		non-host associated	22.7273	0	0	1962012
514	Lactobacillaceae	Lactobacillales	GCF_001311195.1		non-host associated	27.2727	0	0	2584567
515	Lactobacillaceae	Lactobacillales	GCF_001434705.1		non-host associated	22.7273	0	0	2318259
516	Lactobacillaceae	Lactobacillales	GCF_001435035.1		non-host associated	22.7273	0	0	3178134
517	Lactobacillaceae	Lactobacillales	GCF_000026505.1		gut	19.697	0	0	3053114
518	Lactobacillaceae	Lactobacillales	ERR2221226	15841_8#79	non-host associated	19.697	0	0	3020543
519	Lactobacillaceae	Lactobacillales	GCF_000160175.1		gut	19.697	0	0	3161719
520	Lactobacillaceae	Lactobacillales	GCF_000235865.1		gut	19.697	0	0	2921475
521	Lactobacillaceae	Lactobacillales	ERR2221303	20298_2#26	gut	24.2424	0	0	3149735
522	Lactobacillaceae	Lactobacillales	ERR2221291	20298_2#13	gut	22.7273	0	0	3146426
523	Lactobacillaceae	Lactobacillales	GCF_000014525.1		non-host associated	22.7273	0	0	2936626
524	Lactobacillaceae	Lactobacillales	GCF_000159495.1		non-host associated	22.7273	0	0	2933767
525	Lactobacillaceae	Lactobacillales	ERR2221304	20298_2#27	gut	21.2121	0	0	2709802
526	Lactobacillaceae	Lactobacillales	ERR2221237	15841_8#91	gut	24.2424	0	0	3068892	no
527	Lactobacillaceae	Lactobacillales	ERR2221325	20298_2#56	non-host associated	22.7273	0	0	3281184
528	Lactobacillaceae	Lactobacillales	GCF_001437205.1		non-host associated	18.1818	0	0	2121769
529	Lactobacillaceae	Lactobacillales	GCF_000615805.1		non-host associated	25.7576	0	0	2142604
530	Lactobacillaceae	Lactobacillales	GCF_000026065.1		non-host associated	24.2424	0	0	1911586
531	Lactobacillaceae	Lactobacillales	GCF_001436415.1		non-host associated	22.7273	0	0	1864758
532	Lactobacillaceae	Lactobacillales	GCF_000235705.1		non-host associated	25.7576	0	0	1838358
533	Lactobacillaceae	Lactobacillales	20298_2#43	20298_2#43	non-host associated	22.7273	0	0	1957861
534	Lactobacillaceae	Lactobacillales	GCF_000583695.1		non-host associated	21.2121	0	0	3507244
535	Lactobacillaceae	Lactobacillales	GCF_001435585.1		non-host associated	24.2424	0	0	3364376
536	Lactobacillaceae	Lactobacillales	GCF_000425885.1		non-host associated	25.7576	0	0	3186877
537	Lactobacillaceae	Lactobacillales	GCF_000469325.1		non-host associated	24.2424	0	0	3295724
538	Lactobacillaceae	Lactobacillales	GCF_001435835.1		non-host associated	24.2424	0	0	1929795
539	Lactobacillaceae	Lactobacillales	GCF_001436095.1		non-host associated	24.2424	0	0	1837423
540	Lactobacillaceae	Lactobacillales	GCF_000967245.1		non-host associated	18.1818	0	0	1819881
541	Lactobacillaceae	Lactobacillales	GCF_000970795.1		non-host associated	16.6667	0	0	1815872
542	Lactobacillaceae	Lactobacillales	GCF_000260455.1		non-host associated	19.697	0	0	2438067
543	Lactobacillaceae	Lactobacillales	GCF_001434665.1		non-host associated	18.1818	0	0	2210115
544	Lactobacillaceae	Lactobacillales	GCF_000615905.1		non-host associated	18.1818	0	0	2723210
545	Lactobacillaceae	Lactobacillales	GCF_001435445.1		non-host associated	19.697	0	0	2792366
546	Lactobacillaceae	Lactobacillales	GCF_001434745.1		gut	21.2121	0	0	2375286
547	Lactobacillaceae	Lactobacillales	GCF_001438825.1		non-host associated	21.2121	0	0	2273000
548	Lactobacillaceae	Lactobacillales	GCF_000184535.1		non-host associated	22.7273	0	0	2511824
549	Lactobacillaceae	Lactobacillales	GCF_001434275.1		non-host associated	18.1818	0	0	2375403
550	Lactobacillaceae	Lactobacillales	GCF_001438805.1		non-host associated	19.697	0	0	2743738
551	Lactobacillaceae	Lactobacillales	GCF_001436605.1		non-host associated	18.1818	0	0	1310846
552	Lactobacillaceae	Lactobacillales	GCF_001434555.1		non-host associated	22.7273	0	0	1574388
553	Lactobacillaceae	Lactobacillales	GCF_000160875.1		other host associated	15.1515	0	0	1290652
554	Lactobacillaceae	Lactobacillales	GCF_000227195.1		gut	15.1515	0	0	1290295
555	Lactobacillaceae	Lactobacillales	GCF_000296835.1		gut	21.2121	0	0	1960290
556	Lactobacillaceae	Lactobacillales	GCF_000091405.1		other host associated	27.2727	0	0	1781080
557	Lactobacillaceae	Lactobacillales	14207_6#7	14207_6#7	gut	24.2424	0	0	2003328
558	Lactobacillaceae	Lactobacillales	GCF_000014425.1		other host associated	24.2424	0	0	1921424
559	Lactobacillaceae	Lactobacillales	12718_7#57	12718_7#57	other host associated	19.697	0	0	1967307
560	Lactobacillaceae	Lactobacillales	18048_2#47	18048_2#47	other host associated	22.7273	0	0	2071268
561	Lactobacillaceae	Lactobacillales	GCF_000425905.1		non-host associated	18.1818	0	0	1565397
562	Lactobacillaceae	Lactobacillales	GCF_000155915.2		other host associated	16.6667	0	0	1771166
563	Lactobacillaceae	Lactobacillales	GCF_000159335.1		other host associated	16.6667	0	0	1627516
564	Lactobacillaceae	Lactobacillales	GCF_001434815.1		non-host associated	15.1515	0	0	2086901
565	Lactobacillaceae	Lactobacillales	GCF_000014405.1		gut	16.6667	0	0	1883480
566	Lactobacillaceae	Lactobacillales	GCF_000192165.1		gut	16.6667	0	0	1907231
567	Lactobacillaceae	Lactobacillales	GCF_000970735.1		non-host associated	18.1818	0	0	1708010
568	Lactobacillaceae	Lactobacillales	GCF_000967195.1		non-host associated	19.697	0	0	2113684
569	Lactobacillaceae	Lactobacillales	GCF_000296855.1		non-host associated	18.1818	0	0	1959346
570	Lactobacillaceae	Lactobacillales	GCF_000297025.1		non-host associated	19.697	0	0	1937171
571	Lactobacillaceae	Lactobacillales	GCF_001434335.1		other host associated	18.1818	0	0	2112875
572	Lactobacillaceae	Lactobacillales	GCF_000178475.1		gut	15.1515	0	0	1566519
573	Lactobacillaceae	Lactobacillales	GCF_000615445.1		non-host associated	21.2121	0	0	1856971
574	Lactobacillaceae	Lactobacillales	GCF_001435325.1		gut	16.6667	0	0	2043316
575	Lactobacillaceae	Lactobacillales	12718_7#14	12718_7#14	gut	18.1818	0	0	2051103	no
576	Lactobacillaceae	Lactobacillales	GCF_000165775.1		non-host associated	19.697	0	0	2159625
577	Lactobacillaceae	Lactobacillales	GCF_000160855.1		gut	18.1818	0	0	1838924
578	Lactobacillaceae	Lactobacillales	GCF_000091765.1		other host associated	16.6667	0	0	2072351
579	Lactobacillaceae	Lactobacillales	GCF_000159715.1		gut	16.6667	0	0	2033035
580	Lactobacillaceae	Lactobacillales	GCF_000159415.1		gut	15.1515	0	0	2204251
581	Lactobacillaceae	Lactobacillales	GCF_000194115.1		other host associated	16.6667	0	0	1921465
582	Lactobacillaceae	Lactobacillales	GCF_000191545.1		other host associated	16.6667	0	0	2107688
583	Lactobacillaceae	Lactobacillales	GCF_001434695.1		non-host associated	25.7576	0	0	1616842
584	Lactobacillaceae	Lactobacillales	GCF_000255495.1		non-host associated	25.7576	0	0	2232405
585	Lactobacillaceae	Lactobacillales	GCF_001435235.1		non-host associated	21.2121	0	0	2648766
586	Lactobacillaceae	Lactobacillales	GCF_001434225.1		non-host associated	21.2121	0	0	2540186
587	Lactobacillaceae	Lactobacillales	GCF_001436755.1		non-host associated	21.2121	0	0	2447874
588	Lactobacillaceae	Lactobacillales	GCF_001434935.1		non-host associated	19.697	0	0	2731257
589	Lactobacillaceae	Lactobacillales	GCF_000612445.1		non-host associated	21.2121	0	0	2495559
590	Lactobacillaceae	Lactobacillales	GCF_001434915.1		non-host associated	21.2121	0	0	2270166
591	Lactobacillaceae	Lactobacillales	GCF_000260415.1		non-host associated	22.7273	0	0	2697247
592	Lactobacillaceae	Lactobacillales	GCF_001436735.1		non-host associated	21.2121	0	0	1951099
593	Lactobacillaceae	Lactobacillales	GCF_001436275.1		non-host associated	19.697	0	0	2152946
594	Lactobacillaceae	Lactobacillales	GCF_001435195.1		non-host associated	21.2121	0	0	2683673
595	Lactobacillaceae	Lactobacillales	GCF_000423245.1		non-host associated	18.1818	0	0	1407861
596	Lactobacillaceae	Lactobacillales	GCF_000423265.1		gut	13.6364	0	0	1748027
597	Lactobacillaceae	Lactobacillales	GCF_001436315.1		non-host associated	18.1818	0	0	1708546
598	Lactobacillaceae	Lactobacillales	GCF_000260635.1		non-host associated	18.1818	0	0	2324775
599	Lactobacillaceae	Lactobacillales	GCF_000349725.1		non-host associated	18.1818	0	0	2385530
600	Lactobacillaceae	Lactobacillales	GCF_000615845.1		non-host associated	21.2121	0	0	1695148
601	Lactobacillaceae	Lactobacillales	GCF_000008925.1		oral	16.6667	0	0	1853214
602	Lactobacillaceae	Lactobacillales	14637_1#58	14637_1#58	oral	18.1818	0	0	2042388
603	Lactobacillaceae	Lactobacillales	GCF_000615765.1		non-host associated	15.1515	0	0	2280138
604	Lactobacillaceae	Lactobacillales	GCF_001243975.1		non-host associated	16.6667	0	0	2169111
605	Lactobacillaceae	Lactobacillales	20298_2#41	20298_2#41	non-host associated	18.1818	0	0	2187832
606	Lactobacillaceae	Lactobacillales	GCF_000224985.1		rumen	18.1818	0	0	2096177
607	Lactobacillaceae	Lactobacillales	GCF_000159375.2		rumen	16.6667	0	0	2138731
608	Lactobacillaceae	Lactobacillales	20298_3#20	20298_3#20	gut	15.1515	0	0	2189628	no
609	Lactobacillaceae	Lactobacillales	ERR2221126	12718_7#17	gut	18.1818	0	0	2258321
610	Lactobacillaceae	Lactobacillales	GCF_000183825.1		other host associated	18.1818	0	0	1896800
611	Lactobacillaceae	Lactobacillales	20298_2#1	20298_2#1	gut	18.1818	0	0	1880663
612	Lactobacillaceae	Lactobacillales	20298_2#58	20298_2#58	non-host associated	18.1818	0	0	1925410
613	Lactobacillaceae	Lactobacillales	GCF_000420365.1		non-host associated	18.1818	0	0	1381028
614	Lactobacillaceae	Lactobacillales	GCF_001437355.1		non-host associated	10.6061	0	0	1562796
615	Lactobacillaceae	Lactobacillales	GCF_001437425.1		non-host associated	15.1515	0	0	1797988
616	Lactobacillaceae	Lactobacillales	GCF_001438705.1		non-host associated	15.1515	0	0	1356690
617	Lactobacillaceae	Lactobacillales	GCF_000691805.2		non-host associated	13.6364	0	0	2164802
618	Lactobacillaceae	Lactobacillales	GCF_000239955.1		non-host associated	19.697	0	0	2282596
619	Lactobacillaceae	Lactobacillales	GCF_001436895.1		non-host associated	19.697	0	0	2255294
620	Lactobacillaceae	Lactobacillales	GCF_000160575.1		non-host associated	16.6667	0	0	1994892
621	Lactobacillaceae	Lactobacillales	GCF_000715455.1		non-host associated	21.2121	0	0	1947562
622	Lactobacillaceae	Lactobacillales	GCF_000241055.1		non-host associated	19.697	0	0	1872841
623	Lactobacillaceae	Lactobacillales	GCF_000165675.1		non-host associated	18.1818	0	0	1666305
624	Lactobacillaceae	Lactobacillales	GCF_001438695.1		non-host associated	16.6667	0	0	1509627
625	Lactobacillaceae	Lactobacillales	GCF_001047115.1		non-host associated	18.1818	0	0	1435418
626	Lactobacillaceae	Lactobacillales	GCF_001038455.1		non-host associated	22.7273	0	0	1664513
627	Lactobacillaceae	Lactobacillales	GCF_000298875.1		non-host associated	18.1818	0	0	1920550
628	Lactobacillaceae	Lactobacillales	GCF_000709265.1		non-host associated	16.6667	0	0	1716326
629	Lactobacillaceae	Lactobacillales	GCF_000160595.1		gut	15.1515	0	0	1665887
630	Lactobacillaceae	Lactobacillales	12718_7#60	12718_7#60	non-host associated	16.6667	0	0	2089613
631	Lactobacillaceae	Lactobacillales	GCF_000686505.1		non-host associated	16.6667	0	0	1966665
632	Lactobacillaceae	Lactobacillales	ERR2221296	20298_2#19	non-host associated	16.6667	0	0	2335120
633	Lactobacillaceae	Lactobacillales	GCF_000428925.1		non-host associated	18.1818	0	0	2909543
634	Lactobacillaceae	Lactobacillales	GCF_001437435.1		non-host associated	21.2121	0	0	2104979
635	Lactobacillaceae	Lactobacillales	GCF_001436295.1		non-host associated	21.2121	0	0	2601893
636	Lactobacillaceae	Lactobacillales	GCF_000260395.1		non-host associated	19.697	0	0	2701289
637	Lactobacillaceae	Lactobacillales	GCF_000876205.1		non-host associated	16.6667	0	0	1936039
638	Lactobacillaceae	Lactobacillales	GCF_001434315.1		non-host associated	21.2121	0	0	1862782
639	Lactobacillaceae	Lactobacillales	GCF_000010005.1		gut	18.1818	0	0	2068550
640	Lactobacillaceae	Lactobacillales	GCF_000159455.2		gut	18.1818	0	0	2296749
641	Lactobacillaceae	Lactobacillales	14207_6#6	14207_6#6	gut	18.1818	0	0	2116578	no
642	Lactobacillaceae	Lactobacillales	GCF_001436045.1		non-host associated	21.2121	0	0	1762486
643	Lactobacillaceae	Lactobacillales	GCF_000159435.1		other host associated	18.1818	0	0	1836452
644	Lactobacillaceae	Lactobacillales	20298_2#35	20298_2#35	non-host associated	18.1818	0	0	1985597
645	Lactobacillaceae	Lactobacillales	GCF_001435345.1		non-host associated	13.6364	0	0	1695450
646	Lactobacillaceae	Lactobacillales	GCF_000160835.1		gut	16.6667	0	0	2279856
647	Lactobacillaceae	Lactobacillales	GCF_001435935.1		non-host associated	16.6667	0	0	2040021
648	Lactobacillaceae	Lactobacillales	GCF_001437055.1		non-host associated	16.6667	0	0	1673584
649	Lactobacillaceae	Lactobacillales	GCF_000161935.1		other host associated	15.1515	0	0	1733232
650	Lactobacillaceae	Lactobacillales	GCF_000312405.1		non-host associated	15.1515	0	0	2012657
651	Lactobacillaceae	Lactobacillales	GCF_001311375.1		non-host associated	18.1818	0	0	1619749
652	Lactobacillaceae	Lactobacillales	GCF_000247775.1		other host associated	16.6667	0	0	1904872
653	Lactobacillaceae	Lactobacillales	GCF_001434365.1		gut	15.1515	0	0	1879301
654	Lactobacillaceae	Lactobacillales	GCF_000010145.1		non-host associated	16.6667	0	0	2128668
655	Lactobacillaceae	Lactobacillales	GCF_000210515.1		non-host associated	19.697	0	0	2130457
656	Lactobacillaceae	Lactobacillales	GCF_000159215.1		non-host associated	16.6667	0	0	1826971
657	Lactobacillaceae	Lactobacillales	GCF_000148815.2		oral	18.1818	0	0	3300869
658	Lactobacillaceae	Lactobacillales	14637_1#56	14637_1#56	non-host associated	21.2121	0	0	3555819
659	Lactobacillaceae	Lactobacillales	GCF_000271445.1		non-host associated	19.697	0	0	3475272
660	Lactobacillaceae	Lactobacillales	GCF_001039045.1		non-host associated	18.1818	0	0	2948231
661	Lactobacillaceae	Lactobacillales	GCF_000143745.1		oral	19.697	0	0	3252091
662	Lactobacillaceae	Lactobacillales	ERR2221349	20298_3#14	non-host associated	18.1818	0	0	3513531
663	Lactobacillaceae	Lactobacillales	GCF_001438845.1		non-host associated	21.2121	0	0	3039457
664	Lactobacillaceae	Lactobacillales	GCF_000498955.2		non-host associated	19.697	0	0	3333838
665	Lactobacillaceae	Lactobacillales	GCF_001438655.1		non-host associated	18.1818	0	0	2072385
666	Lactobacillaceae	Lactobacillales	GCF_001437405.1		non-host associated	18.1818	0	0	2298624
667	Lactobacillaceae	Lactobacillales	GCF_001438725.1		non-host associated	19.697	0	0	2149415
668	Lactobacillaceae	Lactobacillales	GCF_001437605.1		non-host associated	16.6667	0	0	1794424
669	Lactobacillaceae	Lactobacillales	GCF_000496265.1		non-host associated	19.697	0	0	1814699
670	Lactobacillaceae	Lactobacillales	GCF_001437075.1		non-host associated	18.1818	0	0	1868606
671	Lactobacillaceae	Lactobacillales	12718_7#62	12718_7#62	non-host associated	18.1818	0	0	1902969
672	Lactobacillaceae	Lactobacillales	20298_2#42	20298_2#42	non-host associated	18.1818	0	0	2066203
673	Lactobacillaceae	Lactobacillales	20298_2#66	20298_2#66	gut	18.1818	0	0	1989014
674	Lactobacillaceae	Lactobacillales	20298_2#15	20298_2#15	gut	19.697	0	0	2041634
675	Lactobacillaceae	Lactobacillales	GCF_000146325.1		non-host associated	19.697	0	0	1962125
676	Lactobacillaceae	Lactobacillales	GCF_000163095.1		gut	19.697	0	0	2044079
677	Lactobacillaceae	Lactobacillales	20298_2#14	20298_2#14	gut	19.697	0	0	2037351
678	Lactobacillaceae	Lactobacillales	GCF_001435095.1		non-host associated	21.2121	0	0	2795033
679	Lactobacillaceae	Lactobacillales	GCF_001434835.1		non-host associated	19.697	0	0	2966973
680	Lactobacillaceae	Lactobacillales	GCF_001437125.1		non-host associated	19.697	0	0	2402053
681	Lactobacillaceae	Lactobacillales	GCF_000383435.1		non-host associated	22.7273	0	0	2673323
682	Lactobacillaceae	Lactobacillales	GCF_001436675.1		non-host associated	19.697	0	0	2260047
683	Lactobacillaceae	Lactobacillales	GCF_000014465.1		gut	19.697	0	0	2323953
684	Lactobacillaceae	Lactobacillales	GCF_000469365.1		gut	19.697	0	0	2508943
685	Lactobacillaceae	Lactobacillales	GCF_000740055.1		non-host associated	18.1818	0	0	1891442
686	Lactobacillaceae	Lactobacillales	GCF_000260775.1		non-host associated	16.6667	0	0	2037407
687	Lactobacillaceae	Lactobacillales	GCF_001311135.1		non-host associated	28.7879	0	0	3569071
688	Lactobacillaceae	Lactobacillales	GCF_001312845.1		non-host associated	24.2424	0	0	3621671
689	Lactobacillaceae	Lactobacillales	GCF_001433995.1		non-host associated	16.6667	0	0	2636514
690	Lactobacillaceae	Lactobacillales	GCF_001311075.1		non-host associated	24.2424	0	0	3511138
691	Lactobacillaceae	Lactobacillales	GCF_001434895.1		non-host associated	19.697	0	0	2797818
692	Lactobacillaceae	Lactobacillales	GCF_001281175.1		non-host associated	19.697	0	0	1451917
693	Lactobacillaceae	Lactobacillales	GCF_001435995.1		non-host associated	16.6667	0	0	1504637
694	Lactobacillaceae	Lactobacillales	GCF_000185465.1		non-host associated	15.1515	0	0	1394146
695	Lactobacillaceae	Lactobacillales	GCF_001311115.1		non-host associated	16.6667	0	0	1460814
696	Lactobacillaceae	Lactobacillales	GCF_001436645.1		non-host associated	19.697	0	0	1371106
697	Lactobacillaceae	Lactobacillales	GCF_001436555.1		gut	16.6667	0	0	1592907
698	Lactobacillaceae	Lactobacillales	GCF_000785105.1		non-host associated	19.697	0	0	2222410
699	Lactobacillaceae	Lactobacillales	GCF_001434255.1		non-host associated	22.7273	0	0	3315789
700	Lactobacillaceae	Lactobacillales	GCF_001436255.1		non-host associated	25.7576	0	0	2902466
701	Lactobacillaceae	Lactobacillales	GCF_000211375.1		non-host associated	19.697	0	0	2542107
702	Lactobacillaceae	Lactobacillales	GCF_001435315.1		oral	21.2121	0	0	2608890
703	Lactobacillaceae	Lactobacillales	GCF_001311355.1		non-host associated	21.2121	0	0	3153627
704	Lactobacillaceae	Lactobacillales	GCF_000583655.1		non-host associated	22.7273	0	0	2892156
705	Lactobacillaceae	Lactobacillales	GCF_000159175.1		gut	19.697	0	0	3129102
706	Lactobacillaceae	Lactobacillales	GCF_000159315.1		gut	19.697	0	0	2663382
707	Lactobacillaceae	Lactobacillales	GCF_000159195.1		non-host associated	21.2121	0	0	2906475
708	Desulfitobacteriaceae	Clostridiales	GCF_001029295.1		non-host associated	69.697	1	1	5394764
709	Desulfitobacteriaceae	Clostridiales	GCF_000010045.1		non-host associated	71.2121	1	1	5809357
710	Desulfitobacteriaceae	Clostridiales	GCF_000238035.1		gut	71.2121	1	1	5280947
711	Desulfitobacteriaceae	Clostridiales	GCF_001029285.1		non-host associated	66.6667	1	1	4715187
712	Desulfitobacteriaceae	Clostridiales	GCF_000224515.1		non-host associated	68.1818	1	1	5797511
713	Desulfitobacteriaceae	Clostridiales	GCF_000244895.1		non-host associated	72.7273	1	1	5755025
714	Dethiobacteraceae	Clostridiales	GCF_000174415.1		non-host associated	66.6667	1	1	3168707
715	Thermaerobacteraceae	Clostridiales	GCF_000183545.2		non-host associated	54.5455	1	1	2936584
716	Sulfobacillaceae	Clostridiales	GCF_001280565.1		non-host associated	51.5152	1	1	3891825
717	Moorellaceae	Clostridiales	GCF_001594015.1		non-host associated	71.2121	1	1	3049872
718	Thermacetogeniaceae	Clostridiales	GCF_000946815.1		non-host associated	74.2424	1	1	3219849
719	Tepidanaerobacteraceae	Clostridiales	GCF_001485475.1		non-host associated	36.3636	0	0	2468370
720	Desulfitibacteraceae	Clostridiales	GCF_000620305.1		non-host associated	74.2424	1	1	4413767
721	uncharacterised family	Clostridiales	GCF_000746025.1		non-host associated	75.7576	1	1	3710278
722	Syntrophomonadaceae	Clostridiales	GCF_001311885.1		non-host associated	63.6364	1	1	2624484
723	Desulfotomaculaceae	Clostridiales	GCF_000315365.1		non-host associated	66.6667	1	1	2739956
724	Desulfotomaculaceae	Clostridiales	GCF_000711975.1		non-host associated	63.6364	1	1	2664310
725	Desulfotomaculaceae	Clostridiales	GCF_000430885.1		non-host associated	65.1515	1	1	3523601
726	Desulfurisporaceae	Clostridiales	GCF_000376385.1		non-host associated	62.1212	1	1	2868617
727	Desulfovirgulaceae	Clostridiales	GCF_000686645.1		non-host associated	60.6061	1	1	2694640
728	Desulfovirgulaceae	Clostridiales	GCF_000429345.1		non-host associated	66.6667	1	1	3105348
729	Veillonellaceae	Clostridiales	GCF_000221605.1		oral	22.7273	0	0	1759903
730	Veillonellaceae	Clostridiales	GCF_000428745.1		non-host associated	30.303	0	0	2239561
731	Veillonellaceae	Clostridiales	GCF_000315505.1		non-host associated	28.7879	0	0	2324409
732	Veillonellaceae	Clostridiales	GCF_000426745.1		other host associated	18.1818	0	0	1901137
733	Veillonellaceae	Clostridiales	GCF_000411535.1		gut	25.7576	0	0	2092424
734	Veillonellaceae	Clostridiales	GCF_000517785.1		other host associated	27.2727	0	0	1978586
735	Veillonellaceae	Clostridiales	GCF_000160015.1		gut	25.7576	0	0	2151855
736	Veillonellaceae	Clostridiales	GCF_000163715.1		gut	25.7576	0	0	2192518
737	Veillonellaceae	Clostridiales	GCF_000024945.1		oral	27.2727	0	0	2162603
738	Veillonellaceae	Clostridiales	GCF_000163735.1		gut	25.7576	0	0	2205957
739	Dialisteraceae	Clostridiales	GCF_000194985.1		other host associated	22.7273	0	0	1277152
740	Dialisteraceae	Clostridiales	GCF_000160055.1		oral	24.2424	0	0	1923047
741	Dialisteraceae	Clostridiales	GCF_000242435.1		gut	27.2727	0	0	2498820
742	Megasphaeraceae	Clostridiales	GCF_000239275.1		oral	28.7879	0	0	1824152
743	Megasphaeraceae	Clostridiales	GCF_000165735.1		oral	30.303	0	0	1794820
744	Megasphaeraceae	Clostridiales	GCF_000478965.1		other host associated	30.303	0	0	2251371
745	Megasphaeraceae	Clostridiales	GCF_000221545.1		other host associated	25.7576	0	0	1678085
746	Megasphaeraceae	Clostridiales	GCF_000177555.1		other host associated	28.7879	0	0	1754982
747	Megasphaeraceae	Clostridiales	GCF_001045675.1		non-host associated	30.303	0	0	3290358
748	Megasphaeraceae	Clostridiales	ERR1022370	13470_2#73	gut	31.8182	0	0	2604016
749	Megasphaeraceae	Clostridiales	GCF_001494645.1		non-host associated	31.8182	0	0	2624288
750	Megasphaeraceae	Clostridiales	GCF_000283495.2		gut	31.8182	0	0	2510073
751	Megasphaeraceae	Clostridiales	GCF_000455225.1		non-host associated	31.8182	0	0	2706189
752	Succinispiraceae	Clostridiales	GCF_000384135.1		non-host associated	27.2727	0	0	2119796
753	Acidaminococcaceae	Clostridiales	GCF_000188175.1		gut	24.2424	0	0	2157688
754	Acidaminococcaceae	Clostridiales	GCF_000025305.1		other host associated	24.2424	0	0	2363053
755	Acidaminococcaceae	Clostridiales	GCF_000230275.1		gut	22.7273	0	0	2523306
756	Thermosinaceae	Clostridiales	GCF_000169155.1		non-host associated	62.1212	1	1	2937962
757	Sporomusaceae	Clostridiales	GCF_000445445.1		non-host associated	66.6667	1	1	5473398
758	Acetonemaceae	Clostridiales	GCF_000219125.1		gut	66.6667	1	1	4395200
759	Propionisporaceae	Clostridiales	GCF_001298735.1		non-host associated	66.6667	1	1	4190218
760	Anaeromusaceae	Clostridiales	GCF_000430605.1		non-host associated	34.8485	0	0	3393479
761	uncharacterised family	Clostridiales	ERR2221308	20298_2#31	gut	60.6061	1	1	2730122
762	Selenomonadaceae	Clostridiales	GCF_000381065.1		non-host associated	34.8485	0	0	4200429
763	Selenomonadaceae	Clostridiales	GCF_000423385.1		non-host associated	28.7879	0	0	2190382
764	Selenomonadaceae	Clostridiales	GCF_000245775.1		gut	28.7879	0	0	2575420
765	Selenomonadaceae	Clostridiales	GCF_000209975.1		gut	28.7879	0	0	2241510
766	Selenomonadaceae	Clostridiales	GCF_000621545.1		rumen	27.2727	0	0	2725839
767	Selenomonadaceae	Clostridiales	GCF_000426665.1		oral	27.2727	0	0	2389751
768	Selenomonadaceae	Clostridiales	GCF_000160695.1		oral	24.2424	0	0	2193840
769	Selenomonadaceae	Clostridiales	GCF_000160555.1		oral	25.7576	0	0	2073486
770	Selenomonadaceae	Clostridiales	GCF_000213975.1		oral	27.2727	0	0	2761765
771	Selenomonadaceae	Clostridiales	GCF_000702545.1		rumen	31.8182	0	0	3726996
772	Selenomonadaceae	Clostridiales	GCF_000469545.1		oral	28.7879	0	0	2351016
773	Selenomonadaceae	Clostridiales	GCF_000155955.1		rumen	31.8182	0	0	2617478
774	Selenomonadaceae	Clostridiales	ERR1022286	13414_6#12	gut	33.3333	0	0	2435103
775	Selenomonadaceae	Clostridiales	GCF_000381005.1		rumen	33.3333	0	0	2728505
776	Selenomonadaceae	Clostridiales	GCF_000284095.1		rumen	34.8485	0	0	3046591
777	Selenomonadaceae	Clostridiales	GCF_000702005.1		rumen	28.7879	0	0	2914366
778	Caldicellulosiruptoraceae	Clostridiales	GCF_000427425.1		non-host associated	74.2424	1	1	2540214
779	Caldicellulosiruptoraceae	Clostridiales	GCF_000955735.1		non-host associated	59.0909	1	1	2556907
780	Caldicellulosiruptoraceae	Clostridiales	GCF_000955745.1		non-host associated	40.9091	1	1	2529959
781	Anaerofustaceae	Clostridiales	GCF_000154825.1		gut	54.5455	1	1	2322683
782	Eubacteriaceae	Clostridiales	GCF_000472665.1		non-host associated	39.3939	0	0	4113241
783	Eubacteriaceae	Clostridiales	GCF_000185505.1		oral	27.2727	0	0	2366056
784	Eubacteriaceae	Clostridiales	GCF_000152245.2		rumen	39.3939	0	0	4378376
785	Eubacteriaceae	Clostridiales	ERR2221373	20298_3#39	gut	39.3939	0	0	4430342
786	Clostridiisalibacteraceae	Clostridiales	GCF_000620125.1		non-host associated	75.7576	1	1	3295183
787	Caldisalinibacteraceae	Clostridiales	GCF_000387765.1		non-host associated	72.7273	1	1	2834818
788	Caloranaerobacteraceae	Clostridiales	GCF_001316435.1		non-host associated	72.7273	1	1	2299603
789	Caloranaerobacteraceae	Clostridiales	GCF_000761095.1		non-host associated	78.7879	1	1	2464379
790	Gottschalkiaceae	Clostridiales	GCF_001190785.1		non-host associated	80.303	1	1	3453962
791	Sporanaerobacteraceae	Clostridiales	GCF_000751555.1		gut	77.2727	1	1	3249917
792	Tepidimicrobiaceae	Clostridiales	GCF_000511955.1		non-host associated	75.7576	1	1	3270309
793	Tepidimicrobiaceae	Clostridiales	GCF_001282665.1		gut	75.7576	1	1	3625835
794	Ezakiellaceae	Clostridiales	GCF_000758845.1		other host associated	22.7273	0	0	1870189
795	Ezakiellaceae	Clostridiales	GCF_000312505.2		other host associated	28.7879	0	0	1738110
796	Helcococcaceae	Clostridiales	GCF_000154405.1		gut	25.7576	0	0	1732176
797	Helcococcaceae	Clostridiales	GCF_000010185.1		gut	24.2424	0	0	1823258
798	Helcococcaceae	Clostridiales	GCF_001407835.1		other host associated	21.2121	0	0	1862856
799	Helcococcaceae	Clostridiales	GCF_000423145.1		other host associated	22.7273	0	0	1599027
800	Helcococcaceae	Clostridiales	GCF_000245755.1		other host associated	24.2424	0	0	2117933
801	Helcococcaceae	Clostridiales	GCF_000308275.2		non-host associated	19.697	0	0	1739149
802	Helcococcaceae	Clostridiales	GCF_000311985.1		gut	24.2424	0	0	1781165
803	Helcococcaceae	Clostridiales	GCF_001286805.1		gut	24.2424	0	0	1648232
804	Helcococcaceae	Clostridiales	GCF_000467935.1		oral	22.7273	0	0	2119984
805	Helcococcaceae	Clostridiales	GCF_000173355.1		non-host associated	25.7576	0	0	1920882
806	Helcococcaceae	Clostridiales	GCF_000307225.1		other host associated	19.697	0	0	2031324
807	Helcococcaceae	Clostridiales	GCF_000163295.1		other host associated	16.6667	0	0	1911002
808	Helcococcaceae	Clostridiales	GCF_000311745.1		gut	15.1515	0	0	2049308
809	Helcococcaceae	Clostridiales	GCF_000308255.2		other host associated	22.7273	0	0	2358428
810	Helcococcaceae	Clostridiales	GCF_000312365.2		other host associated	24.2424	0	0	2290465
811	Helcococcaceae	Clostridiales	GCF_000758765.1		other host associated	18.1818	0	0	1969167
812	Helcococcaceae	Clostridiales	GCF_000191725.1		other host associated	21.2121	0	0	1725404
813	Helcococcaceae	Clostridiales	GCF_000024105.1		other host associated	24.2424	0	0	1909969
814	Helcococcaceae	Clostridiales	GCF_000159095.1		other host associated	24.2424	0	0	2138762
815	Peptoniphilaceae	Clostridiales	GCF_001299475.1		gut	27.2727	0	0	1952341
816	Peptoniphilaceae	Clostridiales	20298_3#66	20298_3#66	gut	28.7879	0	0	2000554
817	Peptoniphilaceae	Clostridiales	GCF_000221565.1		other host associated	22.7273	0	0	1983060
818	Peptoniphilaceae	Clostridiales	GCF_001299455.1		gut	31.8182	0	0	1791591
819	Peptoniphilaceae	Clostridiales	GCF_000146345.1		other host associated	24.2424	0	0	2116247
820	Peptoniphilaceae	Clostridiales	GCF_000478985.1		non-host associated	27.2727	0	0	1958109
821	Peptoniphilaceae	Clostridiales	GCF_000311865.1		gut	27.2727	0	0	1777015
822	Peptoniphilaceae	Clostridiales	GCF_000227315.1		other host associated	28.7879	0	0	2136803
823	Peptoniphilaceae	Clostridiales	GCF_000468535.1		oral	27.2727	0	0	1524756
824	Peptoniphilaceae	Clostridiales	GCF_000378725.1		other host associated	24.2424	0	0	1879932
825	Peptoniphilaceae	Clostridiales	GCF_000246925.1		other host associated	30.303	0	0	1916711
826	Peptoniphilaceae	Clostridiales	GCF_000321025.1		gut	31.8182	0	0	1846652
827	Peptoniphilaceae	Clostridiales	GCF_000311825.1		gut	25.7576	0	0	2063706
828	Peptoniphilaceae	Clostridiales	GCF_000312025.1		gut	27.2727	0	0	1755530
829	Peptoniphilaceae	Clostridiales	GCF_000183565.1		other host associated	27.2727	0	0	1866649
830	Peptoniphilaceae	Clostridiales	ERR2221371	20298_3#36	other host associated	27.2727	0	0	2209734
831	Thermotaleaceae	Clostridiales	GCF_001282725.1		gut	74.2424	1	1	3555157
832	Anaerovoracaceae	Clostridiales	GCF_000161975.1		oral	21.2121	1	0	1100401
833	Anaerovoracaceae	Clostridiales	GCF_000488855.1		oral	30.303	0	0	1569466
834	Anaerovoracaceae	Clostridiales	ERR1022334	13414_6#60	gut	54.5455	1	1	2692324
835	Anaerovoracaceae	Clostridiales	ERR2221388	20298_3#58	gut	63.6364	1	1	4564503
836	Anaerovoracaceae	Clostridiales	GCF_000426305.1		gut	57.5758	1	1	3316660
837	Anaerovoracaceae	Clostridiales	ERR2221176	12718_7#71	gut	65.1515	1	1	4513351
838	Anaerovoracaceae	Clostridiales	GCF_000525775.1		other host associated	30.303	1	0	1836330
839	Anaerovoracaceae	Clostridiales	GCF_000758905.1		other host associated	25.7576	0	0	1556967
840	Anaerovoracaceae	Clostridiales	GCF_000688015.1		rumen	37.8788	0	0	2340115
841	Anaerovoracaceae	Clostridiales	GCF_000510425.1		oral	28.7879	0	0	1860062
842	Anaerovoracaceae	Clostridiales	ERR1022419	14207_7#28	gut	62.1212	1	1	4367306
843	Anaerovoracaceae	Clostridiales	ERR2221277	20287_6#86	gut	60.6061	1	1	4375158
844	Anaerovoracaceae	Clostridiales	ERR2221367	20298_3#32	oral	62.1212	1	1	4405205
845	Peptostreptococcaceae	Clostridiales	GCF_000621485.1		non-host associated	75.7576	1	1	4090528
846	Peptostreptococcaceae	Clostridiales	GCF_000163895.2		oral	30.303	0	0	1958599
847	Peptostreptococcaceae	Clostridiales	GCF_000423525.1		non-host associated	42.4242	0	0	2448752
848	Peptostreptococcaceae	Clostridiales	GCF_000196455.1		non-host associated	40.9091	0	0	2754255
849	Peptostreptococcaceae	Clostridiales	GCF_000146855.1		oral	30.303	0	0	2511265
850	Peptostreptococcaceae	Clostridiales	GCF_000238095.2		oral	27.2727	0	0	2351145
851	Peptostreptococcaceae	Clostridiales	GCF_000156055.1		gut	33.3333	1	0	2463785
852	Peptostreptococcaceae	Clostridiales	GCF_000147675.1		oral	33.3333	0	0	2021210
853	Peptostreptococcaceae	Clostridiales	GCF_000381525.1		oral	30.303	0	0	2141261
854	Peptostreptococcaceae	Clostridiales	GCF_000687955.1		gut	92.4242	1	1	3074187
855	Peptostreptococcaceae	Clostridiales	GCF_000009205.2		gut	95.4545	1	1	4351543
856	Peptostreptococcaceae	Clostridiales	GCF_000235905.1		gut	95.4545	1	1	4073436
857	Peptostreptococcaceae	Clostridiales	GCF_000164655.1		gut	95.4545	1	1	3926474
858	Peptostreptococcaceae	Clostridiales	GCF_000164175.1		gut	95.4545	1	1	4089124
859	Peptostreptococcaceae	Clostridiales	ERR1204032	18048_2#55	gut	95.4545	1	1	4192934
860	Peptostreptococcaceae	Clostridiales	ERR2221225	15841_8#64	gut	95.4545	1	1	4145333	isolate cultured after ethanol exposure
861	Peptostreptococcaceae	Clostridiales	GCF_000154445.1		gut	87.8788	1	1	3021398
862	Peptostreptococcaceae	Clostridiales	ERR1022418	14207_7#27	gut	87.8788	1	1	3194077	cultured from ethanol treated faeces
863	Peptostreptococcaceae	Clostridiales	GCF_001078415.1		gut	87.8788	1	1	3082781
864	Peptostreptococcaceae	Clostridiales	ERR2221319	20298_2#47	non-host associated	86.3636	1	1	3902857
865	Peptostreptococcaceae	Clostridiales	GCF_000373865.1		non-host associated	89.3939	1	1	3993563
866	Peptostreptococcaceae	Clostridiales	ERR2221120	12718_7#10	gut	87.8788	1	1	3998081
867	Peptostreptococcaceae	Clostridiales	ERR2221096	11861_6#55	gut	86.3636	1	1	3275473
868	Peptostreptococcaceae	Clostridiales	ERR1022375	13470_2#78	gut	84.8485	1	1	3447320	isolate cultured after ethanol exposure
869	Peptostreptococcaceae	Clostridiales	GCF_000499525.1		gut	86.3636	1	1	3798144
870	Peptostreptococcaceae	Clostridiales	GCF_000686145.1		non-host associated	83.3333	1	1	3643210
871	Peptostreptococcaceae	Clostridiales	GCF_000444095.1		non-host associated	83.3333	1	1	3631610
872	Peptostreptococcaceae	Clostridiales	ERR1022465	14207_7#74	gut	83.3333	1	1	3202984	isolate cultured after ethanol exposure
873	Peptostreptococcaceae	Clostridiales	GCF_000452245.2		gut	86.3636	1	1	3669825
874	Peptostreptococcaceae	Clostridiales	ERR2221219	14670_1#64	gut	86.3636	1	1	3731292
875	Peptostreptococcaceae	Clostridiales	ERR2221119	12718_7#9	gut	86.3636	1	1	3704125
876	Clostridiaceae	Clostridiales	GCF_000526435.1		gut	77.2727	1	1	2770465
877	Clostridiaceae	Clostridiales	ERR1022455	14207_7#64	gut	66.6667	1	1	2661044
878	Clostridiaceae	Clostridiales	GCF_001047375.1		non-host associated	74.2424	1	1	2780629
879	Clostridiaceae	Clostridiales	GCF_000601455.1		non-host associated	74.2424	1	1	2940751
880	Clostridiaceae	Clostridiales	GCF_000472625.1		non-host associated	68.1818	1	1	2571889
881	Clostridiaceae	Clostridiales	GCF_000297115.1		non-host associated	69.697	1	1	2682500
882	Clostridiaceae	Clostridiales	GCF_001440545.1		non-host associated	71.2121	1	1	2459707
883	Clostridiaceae	Clostridiales	GCF_001317355.1		rumen	74.2424	1	1	4585763
884	Clostridiaceae	Clostridiales	GCF_000619945.1		rumen	74.2424	1	1	4830920
885	Clostridiaceae	Clostridiales	GCF_000765165.1		non-host associated	75.7576	1	1	3915166
886	Clostridiaceae	Clostridiales	GCF_000466585.1		oral	77.2727	1	1	4843985
887	Clostridiaceae	Clostridiales	GCF_001263795.1		non-host associated	71.2121	1	1	3711405
888	Clostridiaceae	Clostridiales	GCF_000392375.2		non-host associated	72.7273	1	1	3007288
889	Clostridiaceae	Clostridiales	ERR2221383	20298_3#52	gut	72.7273	1	1	3310946
890	Clostridiaceae	Clostridiales	GCF_001243045.1		gut	71.2121	1	1	2585207
891	Clostridiaceae	Clostridiales	GCF_001276215.1		gut	78.7879	1	1	3748705
892	Clostridiaceae	Clostridiales	GCF_000063585.1		non-host associated	81.8182	1	1	3942445
893	Clostridiaceae	Clostridiales	GCF_000155085.1		gut	81.8182	1	1	4170496
894	Clostridiaceae	Clostridiales	GCF_000246895.1		non-host associated	71.2121	1	1	4036573
895	Clostridiaceae	Clostridiales	GCF_000686725.1		non-host associated	71.2121	1	1	4663535
896	Clostridiaceae	Clostridiales	GCF_000008765.1		non-host associated	74.2424	1	1	3997180
897	Clostridiaceae	Clostridiales	GCF_000816675.1		non-host associated	71.2121	1	1	4821616
898	Clostridiaceae	Clostridiales	GCF_000285575.1		gut	72.7273	1	1	3935862
899	Clostridiaceae	Clostridiales	GCF_000612845.1		gut	71.2121	1	1	4507610
900	Clostridiaceae	Clostridiales	ERR2221361	20298_3#26	gut	72.7273	1	1	3580863
901	Clostridiaceae	Clostridiales	GCF_000751675.1		gut	69.697	1	1	4397277
902	Clostridiaceae	Clostridiales	ERR2221331	20298_2#62	gut	69.697	1	1	4719982
903	Clostridiaceae	Clostridiales	GCF_000424205.1		rumen	80.303	1	1	3597660
904	Clostridiaceae	Clostridiales	GCF_000686705.1		non-host associated	75.7576	1	1	4169307
905	Clostridiaceae	Clostridiales	GCF_000820705.1		gut	80.303	1	1	3620163
906	Clostridiaceae	Clostridiales	GCF_000703125.1		non-host associated	74.2424	1	1	3111296
907	Clostridiaceae	Clostridiales	GCF_000753355.1		gut	75.7576	1	1	3812727
908	Clostridiaceae	Clostridiales	GCF_000701905.1		rumen	42.4242	1	0	3165574
909	Clostridiaceae	Clostridiales	GCF_000495435.3		non-host associated	46.9697	1	0	4060296
910	Clostridiaceae	Clostridiales	GCF_001485185.1		non-host associated	66.6667	1	1	2521018
911	Clostridiaceae	Clostridiales	ERR1022374	13470_2#77	gut	65.1515	1	1	2498234
912	Clostridiaceae	Clostridiales	GCF_001403635.1		gut	66.6667	1	1	3794814
913	Clostridiaceae	Clostridiales	ERR2221248	20287_6#5	gut	69.697	1	1	3220170
914	Clostridiaceae	Clostridiales	ERR2221328	20298_2#59	gut	71.2121	1	1	3351240
915	Clostridiaceae	Clostridiales	ERR1203929	18048_1#46	gut	71.2121	1	1	3300808
916	Clostridiaceae	Clostridiales	ERR2221290	20298_2#12	gut	71.2121	1	1	3449057
917	Clostridiaceae	Clostridiales	ERR1204026	18048_2#49	gut	71.2121	1	1	3291880
918	Clostridiaceae	Clostridiales	GCF_000243175.1		gut	72.7273	1	1	3519876
919	Clostridiaceae	Clostridiales	GCF_000009685.1		gut	72.7273	1	1	3074738
920	Clostridiaceae	Clostridiales	GCF_000371465.1		non-host associated	69.697	1	1	3509344
921	Clostridiaceae	Clostridiales	GCF_000498355.1		non-host associated	66.6667	1	1	3165830
922	Clostridiaceae	Clostridiales	ERR1022421	14207_7#30	gut	74.2424	1	1	3194093
923	Clostridiaceae	Clostridiales	ERR1022470	14207_7#79	gut	72.7273	1	1	3137655
924	Clostridiaceae	Clostridiales	GCF_900168365.1		other host associated	71.2121	1	1	2814526
925	Clostridiaceae	Clostridiales	ERR2221152	12718_7#45	gut	78.7879	1	1	3962868
926	Clostridiaceae	Clostridiales	ERR2221381	20298_3#50	gut	78.7879	1	1	3998114
927	Clostridiaceae	Clostridiales	GCF_000401215.1		non-host associated	83.3333	1	1	4049918
928	Clostridiaceae	Clostridiales	GCF_000158375.2		gut	78.7879	1	1	3871313
929	Clostridiaceae	Clostridiales	GCF_000753455.1		gut	69.697	1	1	4126550
930	Clostridiaceae	Clostridiales	ERR1022372	13470_2#75	gut	71.2121	1	1	3507083
931	Clostridiaceae	Clostridiales	ERR2221284	20298_2#5	gut	69.697	1	1	3740538
932	Clostridiaceae	Clostridiales	ERR2221238	15841_8#92	gut	71.2121	1	1	4029717
933	Clostridiaceae	Clostridiales	GCF_000320405.1		gut	71.2121	1	1	3612712
934	Clostridiaceae	Clostridiales	ERR1022468	14207_7#77	gut	77.2727	1	1	3911850
935	Clostridiaceae	Clostridiales	ERR1022316	13414_6#42	gut	74.2424	1	1	3913447
936	Clostridiaceae	Clostridiales	GCF_000469625.2		gut	72.7273	1	1	4749050
937	Clostridiaceae	Clostridiales	ERR171270	8080_1#81	gut	75.7576	1	1	3544541
938	Clostridiaceae	Clostridiales	GCF_000424025.1		gut	75.7576	1	1	3615807
939	Clostridiaceae	Clostridiales	ERR1022373	13470_2#76	gut	75.7576	1	1	3657603
940	Clostridiaceae	Clostridiales	GCF_001458595.1		gut	75.7576	1	1	4789139
941	Clostridiaceae	Clostridiales	20298_3#45	20298_3#45	gut	74.2424	1	1	4884290
942	Clostridiaceae	Clostridiales	ERR2221146	12718_7#39	gut	77.2727	1	1	4643444
943	Clostridiaceae	Clostridiales	GCF_000182605.1		gut	77.2727	1	1	4758422
944	Clostridiaceae	Clostridiales	ERR171264	8080_1#75	gut	77.2727	1	1	4747423
945	Clostridiaceae	Clostridiales	GCF_000016965.1		gut	72.7273	1	1	6086357
946	Clostridiaceae	Clostridiales	GCF_000340885.1		non-host associated	71.2121	1	1	6623548
947	Clostridiaceae	Clostridiales	GCF_000230835.1		non-host associated	74.2424	1	1	6585212
948	Ruminococcaceae	Clostridiales	ERR2221180	12718_7#75	gut	63.6364	1	1	2809339
949	Ruminococcaceae	Clostridiales	ERR1022449	14207_7#58	gut	65.1515	1	1	3296803
950	Ruminococcaceae	Clostridiales	ERR1022311	13414_6#37	gut	65.1515	1	1	3062978
951	Ruminococcaceae	Clostridiales	GCF_001262605.1		non-host associated	80.303	1	1	6993463
952	Ruminococcaceae	Clostridiales	GCF_000521465.1		non-host associated	75.7576	1	1	3972331
953	Ruminococcaceae	Clostridiales	GCF_000237085.1		non-host associated	75.7576	1	1	4967646
954	Ruminococcaceae	Clostridiales	GCF_000179595.2		non-host associated	75.7576	1	1	6249032
955	Ruminococcaceae	Clostridiales	GCF_000350485.1		non-host associated	75.7576	1	1	6522823
956	Ruminococcaceae	Clostridiales	GCF_000175795.2		non-host associated	77.2727	1	1	4997222
957	Ruminococcaceae	Clostridiales	GCF_000526495.1		non-host associated	77.2727	1	1	4544175
958	Ruminococcaceae	Clostridiales	GCF_000621765.1		rumen	33.3333	0	0	3301644
959	Ruminococcaceae	Clostridiales	GCF_000688035.1		rumen	28.7879	0	0	3135350
960	Ruminococcaceae	Clostridiales	GCF_000398925.1		gut	59.0909	1	1	3354517
961	Ruminococcaceae	Clostridiales	ERR2221177	12718_7#72	gut	56.0606	1	1	3013081
962	Ruminococcaceae	Clostridiales	ERR1022440	14207_7#49	gut	59.0909	1	1	3001246
963	Ruminococcaceae	Clostridiales	GCF_000701665.1		non-host associated	54.5455	1	1	2687907
964	Ruminococcaceae	Clostridiales	GCF_001305135.1		gut	62.1212	1	1	3165921
965	Ruminococcaceae	Clostridiales	ERR1022441	14207_7#50	gut	62.1212	1	1	3049095
966	Ruminococcaceae	Clostridiales	GCF_000765235.1		gut	54.5455	1	1	2775262
967	Ruminococcaceae	Clostridiales	GCF_000283575.1		gut	63.6364	1	1	4473038
968	Ruminococcaceae	Clostridiales	GCF_000307265.1		rumen	60.6061	1	1	3129901
969	Ruminococcaceae	Clostridiales	GCF_000403435.2		other host associated	62.1212	1	1	4504064
970	Ruminococcaceae	Clostridiales	GCF_000469445.2		gut	66.6667	1	1	3645359
971	Ruminococcaceae	Clostridiales	ERR1022355	13470_2#58	gut	69.697	1	1	3070375
972	Ruminococcaceae	Clostridiales	ERR1022407	14207_7#16	gut	69.697	1	1	3402094
973	Ruminococcaceae	Clostridiales	GCF_000421005.1		rumen	59.0909	1	1	3091768
974	Ruminococcaceae	Clostridiales	GCF_000620945.1		non-host associated	60.6061	1	1	2454704
975	Ruminococcaceae	Clostridiales	GCF_001244495.1		gut	59.0909	1	1	3504017
976	Ruminococcaceae	Clostridiales	GCF_000177015.3		gut	63.6364	1	1	3250444
977	Ruminococcaceae	Clostridiales	ERR1203965	18048_1#82	gut	62.1212	1	1	3411516
978	Ruminococcaceae	Clostridiales	ERR1022445	14207_7#54	gut	62.1212	1	1	3879595
979	Ruminococcaceae	Clostridiales	ERR2230068	20287_6#37	gut	59.0909	1	1	3381165
980	Ruminococcaceae	Clostridiales	GCF_000492175.1		non-host associated	60.6061	1	1	3719723
981	Ruminococcaceae	Clostridiales	ERR1022451	14207_7#60	gut	62.1212	1	1	3122277
982	Ruminococcaceae	Clostridiales	ERR1022409	14207_7#18	gut	62.1212	1	1	2939356
983	Ruminococcaceae	Clostridiales	ERR1022336	13414_6#62	gut	62.1212	1	1	2782553
984	Ruminococcaceae	Clostridiales	ERR1022450	14207_7#59	gut	69.697	1	1	3711121
985	Ruminococcaceae	Clostridiales	GCF_001244995.1		gut	66.6667	1	1	3154753
986	Ruminococcaceae	Clostridiales	ERR171285	8080_1#96	gut	66.6667	1	1	3177562
987	Ruminococcaceae	Clostridiales	ERR1022454	14207_7#63	gut	66.6667	1	1	3475152
988	Ruminococcaceae	Clostridiales	GCF_000169255.2		gut	66.6667	1	1	4311795
989	Ruminococcaceae	Clostridiales	ERR1022447	14207_7#56	gut	65.1515	1	1	3995365
990	Ruminococcaceae	Clostridiales	ERR2221213	14207_6#15	gut	74.2424	1	1	4097029
991	Ruminococcaceae	Clostridiales	GCF_000239295.1		gut	72.7273	1	1	3877317
992	Ruminococcaceae	Clostridiales	ERR171275	8080_1#86	gut	74.2424	1	1	3729597
993	Ruminococcaceae	Clostridiales	ERR2221305	20298_2#28	gut	74.2424	1	1	4097352
994	Ruminococcaceae	Clostridiales	ERR1022446	14207_7#55	gut	74.2424	1	1	4183655
995	Ruminococcaceae	Clostridiales	GCF_000760655.1		gut	74.2424	1	1	4395308
996	Ruminococcaceae	Clostridiales	GCF_000466445.2		gut	74.2424	1	1	4452428
997	Ruminococcaceae	Clostridiales	ERR1022406	14207_7#15	gut	74.2424	1	1	5072064
998	Ruminococcaceae	Clostridiales	GCF_000242155.1		gut	74.2424	1	1	5716258
999	Ruminococcaceae	Clostridiales	GCF_900291485.1		gut	63.6364	1	1	2281216
1000	Ruminococcaceae	Clostridiales	ERR2221220	14670_1#66	gut	63.6364	1	1	2314923
1001	Ruminococcaceae	Clostridiales	GCF_000238635.1		gut	63.6364	1	1	4275373
1002	Ruminococcaceae	Clostridiales	GCF_001486665.1		gut	54.5455	1	1	3892049
1003	Ruminococcaceae	Clostridiales	GCF_000157955.1		gut	50	1	1	3291475
1004	Ruminococcaceae	Clostridiales	ERR1204047	18048_2#70	gut	42.4242	1	1	3063577
1005	Ruminococcaceae	Clostridiales	GCF_000210735.1		gut	43.9394	1	1	3368817
1006	Ruminococcaceae	Clostridiales	ERR1203956	18048_1#73	gut	45.4545	1	1	3199043
1007	Ruminococcaceae	Clostridiales	ERR1022327	13414_6#53	gut	45.4545	1	1	2900096
1008	Ruminococcaceae	Clostridiales	GCF_000162015.1		gut	45.4545	1	1	3132252
1009	Ruminococcaceae	Clostridiales	ERR2221188	12718_7#84	gut	45.4545	1	1	3114282
1010	Ruminococcaceae	Clostridiales	GCF_000166035.1		gut	42.4242	1	1	2975454
1011	Ruminococcaceae	Clostridiales	ERR1022328	13414_6#54	gut	43.9394	1	1	2717995
1012	Ruminococcaceae	Clostridiales	ERR1022484	14207_7#93	gut	45.4545	1	1	3105139
1013	Ruminococcaceae	Clostridiales	GCF_000154385.1		gut	45.4545	1	1	3179113
1014	Ruminococcaceae	Clostridiales	GCF_000209855.1		gut	45.4545	1	1	3260340
1015	Ruminococcaceae	Clostridiales	GCF_000466605.1		gut	68.1818	1	1	3129050
1016	Ruminococcaceae	Clostridiales	GCF_001305095.1		gut	63.6364	1	1	2303122
1017	Ruminococcaceae	Clostridiales	GCF_000403395.2		gut	63.6364	1	1	3572560
1018	Ruminococcaceae	Clostridiales	ERR2221396	20298_3#69	gut	69.697	1	1	3361186
1019	Ruminococcaceae	Clostridiales	GCF_000154565.1		gut	63.6364	1	1	3780887
1020	Ruminococcaceae	Clostridiales	ERR2221105	11861_6#65	gut	63.6364	1	1	3769074
1021	Ruminococcaceae	Clostridiales	ERR1022453	14207_7#62	gut	63.6364	1	1	3849922
1022	Ruminococcaceae	Clostridiales	ERR171260	8080_1#71	gut	63.6364	1	1	3833857
1023	Ruminococcaceae	Clostridiales	ERR1022313	13414_6#39	gut	66.6667	1	1	2802853
1024	Ruminococcaceae	Clostridiales	ERR2221149	12718_7#42	gut	69.697	1	1	2835846
1025	Ruminococcaceae	Clostridiales	GCF_000158655.1		gut	63.6364	1	1	3463170
1026	Ruminococcaceae	Clostridiales	GCF_000820765.1		gut	68.1818	1	1	3150263
1027	Ruminococcaceae	Clostridiales	ERR2221393	20298_3#64	gut	63.6364	1	1	2765618
1028	Ruminococcaceae	Clostridiales	GCF_000383295.1		non-host associated	63.6364	1	1	3226420
1029	Ruminococcaceae	Clostridiales	GCF_001305115.1		gut	66.6667	1	1	3047792
1030	Ruminococcaceae	Clostridiales	GCF_001261775.1		gut	68.1818	1	1	3568741
1031	Ruminococcaceae	Clostridiales	GCF_000154345.1		gut	63.6364	1	1	3324624
1032	Ruminococcaceae	Clostridiales	ERR1022317	13414_6#43	gut	63.6364	1	1	2456336
1033	Ruminococcaceae	Clostridiales	GCF_000382085.1		gut	48.4848	1	1	2700002
1034	Ruminococcaceae	Clostridiales	GCF_000210635.1		gut	50	1	1	2876641
1035	Ruminococcaceae	Clostridiales	GCF_000209915.1		gut	48.4848	1	1	2985463
1036	Ruminococcaceae	Clostridiales	ERR1022442	14207_7#51	gut	46.9697	1	1	2911323
1037	Ruminococcaceae	Clostridiales	GCF_000686125.1		rumen	50	1	1	3620477
1038	Ruminococcaceae	Clostridiales	GCF_000621805.1		rumen	54.5455	1	1	2442900
1039	Ruminococcaceae	Clostridiales	ERR1022408	14207_7#17	gut	51.5152	1	1	3014468
1040	Ruminococcaceae	Clostridiales	ERR1022350	13414_6#76	gut	50	1	1	3041454
1041	Ruminococcaceae	Clostridiales	ERR2221172	12718_7#65	gut	50	1	1	3004585
1042	Ruminococcaceae	Clostridiales	ERR1022485	14207_7#94	gut	48.4848	1	1	3009818
1043	Ruminococcaceae	Clostridiales	GCF_000712055.1		rumen	28.7879	0	0	4277299
1044	Ruminococcaceae	Clostridiales	ERR1022452	14207_7#61	gut	53.0303	1	1	3063989
1045	Ruminococcaceae	Clostridiales	ERR2230055	20287_6#10	gut	53.0303	1	1	3251435
1046	Ruminococcaceae	Clostridiales	ERR1022448	14207_7#57	gut	51.5152	1	1	2701495
1047	Ruminococcaceae	Clostridiales	GCF_000210095.1		gut	56.0606	1	1	2609970
1048	Ruminococcaceae	Clostridiales	GCF_000468015.1		gut	54.5455	1	1	3122110
1049	Ruminococcaceae	Clostridiales	GCF_000701945.1		rumen	53.0303	1	1	3175261
1050	Ruminococcaceae	Clostridiales	GCF_000174895.1		rumen	51.5152	1	1	4649895
1051	Ruminococcaceae	Clostridiales	GCF_000526795.1		rumen	54.5455	1	1	3767714
1052	Lachnospiraceae	Clostridiales	GCF_001466305.1		non-host associated	77.2727	1	1	2582180
1053	Lachnospiraceae	Clostridiales	GCF_001282685.1		gut	71.2121	1	1	4654897
1054	Lachnospiraceae	Clostridiales	GCF_000178835.2		non-host associated	69.697	1	1	4781585
1055	Lachnospiraceae	Clostridiales	GCF_001311925.1		gut	62.1212	1	1	4128774
1056	Lachnospiraceae	Clostridiales	GCF_000364165.1		other host associated	57.5758	1	1	2949058
1057	Lachnospiraceae	Clostridiales	GCF_001304995.1		gut	57.5758	1	1	2773000
1058	Lachnospiraceae	Clostridiales	ERR2221148	12718_7#41	gut	56.0606	1	1	2612120
1059	Lachnospiraceae	Clostridiales	ERR2221389	20298_3#59	gut	69.697	1	1	6748395
1060	Lachnospiraceae	Clostridiales	GCF_000702245.1		rumen	30.303	0	0	2943172
1061	Lachnospiraceae	Clostridiales	GCF_000687655.1		rumen	30.303	0	0	2731054
1062	Lachnospiraceae	Clostridiales	GCF_000703065.1		rumen	33.3333	0	0	3924061
1063	Lachnospiraceae	Clostridiales	GCF_000687975.1		rumen	33.3333	0	0	3244674
1064	Lachnospiraceae	Clostridiales	GCF_000154245.1		gut	53.0303	1	1	3003362
1065	Lachnospiraceae	Clostridiales	ERR1022278	13414_6#3	gut	51.5152	1	1	2961113
1066	Lachnospiraceae	Clostridiales	GCF_000154425.1		gut	53.0303	1	1	3153801
1067	Lachnospiraceae	Clostridiales	ERR2221154	12718_7#47	gut	53.0303	1	1	3340067
1068	Lachnospiraceae	Clostridiales	ERR1022287	13414_6#13	gut	54.5455	1	1	3228040
1069	Lachnospiraceae	Clostridiales	ERR1204040	18048_2#63	gut	54.5455	1	1	3293550
1070	Lachnospiraceae	Clostridiales	ERR1022346	13414_6#72	gut	54.5455	1	1	3202097
1071	Lachnospiraceae	Clostridiales	GCF_000621905.1		rumen	33.3333	1	0	3429133
1072	Lachnospiraceae	Clostridiales	ERR1022478	14207_7#87	gut	59.0909	1	1	3244520
1073	Lachnospiraceae	Clostridiales	20287_6#24	20287_6#24	gut	60.6061	1	1	3563198
1074	Lachnospiraceae	Clostridiales	ERR2221209	14207_6#11	gut	66.6667	1	1	3330703
1075	Lachnospiraceae	Clostridiales	GCF_000154305.1		gut	65.1515	1	1	3605636
1076	Lachnospiraceae	Clostridiales	GCF_000185825.1		gut	65.1515	1	1	3309109
1077	Lachnospiraceae	Clostridiales	ERR171259	8080_1#70	gut	65.1515	1	1	3361404
1078	Lachnospiraceae	Clostridiales	ERR2221104	11861_6#64	gut	65.1515	1	1	3477705
1079	Lachnospiraceae	Clostridiales	ERR2221232	15841_8#85	gut	65.1515	1	1	3311931
1080	Lachnospiraceae	Clostridiales	ERR1022423	14207_7#32	gut	60.6061	1	1	3087258
1081	Lachnospiraceae	Clostridiales	ERR1022288	13414_6#14	gut	59.0909	1	1	2500734
1082	Lachnospiraceae	Clostridiales	ERR1022422	14207_7#31	gut	60.6061	1	1	3622069
1083	Lachnospiraceae	Clostridiales	ERR1334282	18623_5#69	gut	59.0909	1	1	3168068
1084	Lachnospiraceae	Clostridiales	ERR1022326	13414_6#52	gut	60.6061	1	1	3337477
1085	Lachnospiraceae	Clostridiales	GCF_000185525.1		gut	60.6061	1	1	3080092
1086	Lachnospiraceae	Clostridiales	ERR1022473	14207_7#82	gut	60.6061	1	1	3211672
1087	Lachnospiraceae	Clostridiales	GCF_000332875.2		gut	60.6061	1	1	2823270
1088	Lachnospiraceae	Clostridiales	ERR2221197	13154_4#45	gut	60.6061	1	1	2774140
1089	Lachnospiraceae	Clostridiales	GCF_001461035.1		gut	68.1818	1	1	3721365
1090	Lachnospiraceae	Clostridiales	GCF_000160035.2		oral	30.303	0	0	3477404
1091	Lachnospiraceae	Clostridiales	GCF_001414325.1		gut	59.0909	1	1	3670706
1092	Lachnospiraceae	Clostridiales	GCF_000621985.1		rumen	36.3636	0	0	3474893
1093	Lachnospiraceae	Clostridiales	GCF_000687695.1		rumen	28.7879	0	0	2733331
1094	Lachnospiraceae	Clostridiales	GCF_000518685.1		rumen	27.2727	0	0	2617575
1095	Lachnospiraceae	Clostridiales	GCF_000156015.1		gut	59.0909	1	1	2524198
1096	Lachnospiraceae	Clostridiales	GCF_000155855.1		gut	57.5758	1	1	3075967
1097	Lachnospiraceae	Clostridiales	GCF_000424105.1		rumen	33.3333	0	0	2917733
1098	Lachnospiraceae	Clostridiales	ERR1022401	14207_7#9	gut	54.5455	1	1	3085817
1099	Lachnospiraceae	Clostridiales	ERR1022352	13470_2#55	gut	56.0606	1	1	2828875
1100	Lachnospiraceae	Clostridiales	GCF_000146185.1		gut	51.5152	1	1	2174823
1101	Lachnospiraceae	Clostridiales	ERR1022394	14207_7#1	gut	51.5152	1	1	3291397
1102	Lachnospiraceae	Clostridiales	ERR1022391	13470_2#94	gut	54.5455	1	1	3275873
1103	Lachnospiraceae	Clostridiales	ERR1022277	13414_6#2	gut	62.1212	1	1	3077759
1104	Lachnospiraceae	Clostridiales	ERR1022481	14207_7#90	gut	50	1	1	3886861
1105	Lachnospiraceae	Clostridiales	ERR2221161	12718_7#54	gut	57.5758	1	1	2882026
1106	Lachnospiraceae	Clostridiales	ERR1204066	18048_2#89	gut	54.5455	1	1	2879631
1107	Lachnospiraceae	Clostridiales	GCF_000153885.1		gut	54.5455	1	1	2917542
1108	Lachnospiraceae	Clostridiales	ERR2230058	20287_6#21	gut	53.0303	1	1	2946171
1109	Lachnospiraceae	Clostridiales	ERR2221369	20298_3#34	gut	63.6364	1	1	3182786
1110	Lachnospiraceae	Clostridiales	GCF_000875945.1		gut	59.0909	1	1	3255006
1111	Lachnospiraceae	Clostridiales	GCF_000242235.1		oral	31.8182	0	0	2347063
1112	Lachnospiraceae	Clostridiales	GCF_000235445.1		oral	30.303	0	0	2716985
1113	Lachnospiraceae	Clostridiales	GCF_000257705.1		oral	30.303	0	0	3074086
1114	Lachnospiraceae	Clostridiales	GCF_000185385.1		oral	30.303	0	0	3020074
1115	Lachnospiraceae	Clostridiales	GCF_000296385.1		oral	30.303	0	0	2945982
1116	Lachnospiraceae	Clostridiales	GCF_000209465.1		oral	28.7879	0	0	3334573
1117	Lachnospiraceae	Clostridiales	GCF_000711825.1		rumen	36.3636	0	0	3166005
1118	Lachnospiraceae	Clostridiales	GCF_000701645.1		rumen	28.7879	0	0	4235718
1119	Lachnospiraceae	Clostridiales	GCF_000702885.1		rumen	30.303	0	0	3758769
1120	Lachnospiraceae	Clostridiales	GCF_000160135.1		oral	33.3333	0	0	2717526
1121	Lachnospiraceae	Clostridiales	GCF_000238055.2		oral	31.8182	0	0	2511769
1122	Lachnospiraceae	Clostridiales	GCF_000160635.1		oral	31.8182	0	0	2673352
1123	Lachnospiraceae	Clostridiales	ERR1203968	18048_1#85	gut	56.0606	1	1	3456281
1124	Lachnospiraceae	Clostridiales	ERR1022438	14207_7#47	gut	56.0606	1	1	3463848	cultured from ethanol treated faeces
1125	Lachnospiraceae	Clostridiales	GCF_000209895.1		gut	54.5455	1	1	3652465
1126	Lachnospiraceae	Clostridiales	ERR1022386	13470_2#89	gut	56.0606	1	1	3783010
1127	Lachnospiraceae	Clostridiales	ERR1022272	12718_7#92	gut	57.5758	1	1	3609841
1128	Lachnospiraceae	Clostridiales	GCF_000159055.1		gut	63.6364	1	1	3900682
1129	Lachnospiraceae	Clostridiales	GCF_000210535.1		gut	60.6061	1	1	3823630
1130	Lachnospiraceae	Clostridiales	ERR2221151	12718_7#44	gut	71.2121	1	1	5799730
1131	Lachnospiraceae	Clostridiales	GCF_000233515.1		gut	72.7273	1	1	5523086
1132	Lachnospiraceae	Clostridiales	ERR171274	8080_1#85	gut	72.7273	1	1	4928194
1133	Lachnospiraceae	Clostridiales	ERR1022380	13470_2#83	gut	72.7273	1	1	4806002	isolate cultured after ethanol exposure
1134	Lachnospiraceae	Clostridiales	GCF_000235505.1		gut	69.697	1	1	5748486
1135	Lachnospiraceae	Clostridiales	ERR2221391	20298_3#62	gut	57.5758	1	1	3447004
1136	Lachnospiraceae	Clostridiales	GCF_000687555.1		gut	68.1818	1	1	4811272
1137	Lachnospiraceae	Clostridiales	GCF_000732605.1		gut	65.1515	1	1	5122021
1138	Lachnospiraceae	Clostridiales	ERR171272	8080_1#83	gut	68.1818	1	1	6364796	isolate cultured after ethanol exposure
1139	Lachnospiraceae	Clostridiales	ERR1022308	13414_6#34	gut	71.2121	1	1	7095852	isolate cultured after ethanol exposure
1140	Lachnospiraceae	Clostridiales	ERR171267	8080_1#78	gut	71.2121	1	1	7470180
1141	Lachnospiraceae	Clostridiales	GCF_000371445.1		gut	72.7273	1	1	6962921
1142	Lachnospiraceae	Clostridiales	ERR1022430	14207_7#39	gut	71.2121	1	1	6872278	isolate cultured after ethanol exposure
1143	Lachnospiraceae	Clostridiales	GCF_000158075.1		gut	69.697	1	1	6328450
1144	Lachnospiraceae	Clostridiales	GCF_000233455.1		gut	69.697	1	1	6735271
1145	Lachnospiraceae	Clostridiales	ERR1022353	13470_2#56	gut	71.2121	1	1	6310517	isolate cultured after ethanol exposure
1146	Lachnospiraceae	Clostridiales	GCF_000155435.1		gut	66.6667	1	1	6623106
1147	Lachnospiraceae	Clostridiales	ERR171262	8080_1#73	gut	66.6667	1	1	5869304
1148	Lachnospiraceae	Clostridiales	ERR2221145	12718_7#38	gut	66.6667	1	1	6518507
1149	Lachnospiraceae	Clostridiales	GCF_000154365.1		gut	74.2424	1	1	6666312
1150	Lachnospiraceae	Clostridiales	GCF_000371705.1		gut	74.2424	1	1	6473603
1151	Lachnospiraceae	Clostridiales	ERR1022381	13470_2#84	gut	68.1818	1	1	5606228	isolate cultured after ethanol exposure
1152	Lachnospiraceae	Clostridiales	ERR2230050	18391_1#2	gut	68.1818	1	1	5712411
1153	Lachnospiraceae	Clostridiales	ERR2221183	12718_7#79	gut	68.1818	1	1	5535618
1154	Lachnospiraceae	Clostridiales	GCF_001078445.1		gut	69.697	1	1	5517550
1155	Lachnospiraceae	Clostridiales	GCF_000234155.1		gut	69.697	1	1	5546963
1156	Lachnospiraceae	Clostridiales	GCF_000403275.1		other host associated	56.0606	1	1	4293526
1157	Lachnospiraceae	Clostridiales	GCF_000403495.2		other host associated	57.5758	1	1	4583760
1158	Lachnospiraceae	Clostridiales	ERR1022342	13414_6#68	gut	59.0909	1	1	3390078
1159	Lachnospiraceae	Clostridiales	ERR1022389	13470_2#92	gut	60.6061	1	1	4239186
1160	Lachnospiraceae	Clostridiales	ERR2230056	20287_6#17	gut	62.1212	1	1	4066060
1161	Lachnospiraceae	Clostridiales	ERR1022341	13414_6#67	gut	59.0909	1	1	3711837
1162	Lachnospiraceae	Clostridiales	ERR1204046	18048_2#69	gut	48.4848	1	1	3684995
1163	Lachnospiraceae	Clostridiales	ERR1022436	14207_7#45	gut	50	1	1	3859296
1164	Lachnospiraceae	Clostridiales	ERR1022439	14207_7#48	gut	60.6061	1	1	7927659	cultured from ethanol treated faeces
1165	Lachnospiraceae	Clostridiales	GCF_000218405.2		gut	60.6061	1	1	7826366
1166	Lachnospiraceae	Clostridiales	GCF_000466465.2		gut	62.1212	1	1	6741969
1167	Lachnospiraceae	Clostridiales	ERR2221109	11861_6#91	gut	62.1212	1	1	7083131
1168	Lachnospiraceae	Clostridiales	GCF_000403335.2		other host associated	59.0909	1	1	4926558
1169	Lachnospiraceae	Clostridiales	GCF_000403215.1		other host associated	60.6061	1	1	6900688
1170	Lachnospiraceae	Clostridiales	GCF_000687675.1		rumen	28.7879	0	0	2764244
1171	Lachnospiraceae	Clostridiales	GCF_000421045.1		rumen	27.2727	0	0	3276612
1172	Lachnospiraceae	Clostridiales	GCF_000621425.1		rumen	27.2727	0	0	3533883
1173	Lachnospiraceae	Clostridiales	GCF_000702685.1		rumen	33.3333	0	0	2818576
1174	Lachnospiraceae	Clostridiales	GCF_000702085.1		rumen	31.8182	0	0	3027854
1175	Lachnospiraceae	Clostridiales	GCF_000621405.1		rumen	33.3333	0	0	2991452
1176	Lachnospiraceae	Clostridiales	GCF_000746015.1		rumen	34.8485	0	0	3786685
1177	Lachnospiraceae	Clostridiales	GCF_000702125.1		rumen	28.7879	0	0	4010536
1178	Lachnospiraceae	Clostridiales	GCF_000701625.1		rumen	34.8485	0	0	4324059
1179	Lachnospiraceae	Clostridiales	GCF_000622025.1		rumen	31.8182	0	0	3610481
1180	Lachnospiraceae	Clostridiales	GCF_000702265.1		rumen	30.303	0	0	3463102
1181	Lachnospiraceae	Clostridiales	GCF_000424165.1		rumen	28.7879	0	0	4214813
1182	Lachnospiraceae	Clostridiales	GCF_000703165.1		rumen	30.303	0	0	4545425
1183	Lachnospiraceae	Clostridiales	GCF_000424485.1		rumen	31.8182	0	0	4346963
1184	Lachnospiraceae	Clostridiales	GCF_000424545.1		rumen	27.2727	0	0	3935091
1185	Lachnospiraceae	Clostridiales	GCF_000424585.1		rumen	30.303	0	0	3876181
1186	Lachnospiraceae	Clostridiales	GCF_000420965.1		rumen	30.303	0	0	4461744
1187	Lachnospiraceae	Clostridiales	GCF_000424425.1		rumen	28.7879	0	0	4387112
1188	Lachnospiraceae	Clostridiales	GCF_000420825.1		rumen	31.8182	0	0	3773447
1189	Lachnospiraceae	Clostridiales	GCF_000622085.1		rumen	34.8485	0	0	3990915
1190	Lachnospiraceae	Clostridiales	GCF_000424465.1		rumen	39.3939	0	0	3422309
1191	Lachnospiraceae	Clostridiales	GCF_000424525.1		rumen	31.8182	0	0	3858060
1192	Lachnospiraceae	Clostridiales	GCF_000621605.1		rumen	34.8485	0	0	4434529
1193	Lachnospiraceae	Clostridiales	GCF_000403845.2		other host associated	62.1212	1	1	4046406
1194	Lachnospiraceae	Clostridiales	GCF_000403255.1		other host associated	60.6061	1	1	5135503
1195	Lachnospiraceae	Clostridiales	GCF_000403315.2		other host associated	62.1212	1	1	5286984
1196	Lachnospiraceae	Clostridiales	ERR1022402	14207_7#10	gut	63.6364	1	1	3509952
1197	Lachnospiraceae	Clostridiales	GCF_000469345.1		gut	59.0909	1	1	3494127
1198	Lachnospiraceae	Clostridiales	ERR1022349	13414_6#75	gut	59.0909	1	1	3362531
1199	Lachnospiraceae	Clostridiales	GCF_000364225.1		other host associated	56.0606	1	1	6206640
1200	Lachnospiraceae	Clostridiales	ERR171282	8080_1#93	gut	60.6061	1	1	3011906
1201	Lachnospiraceae	Clostridiales	ERR1022344	13414_6#70	gut	59.0909	1	1	2919036
1202	Lachnospiraceae	Clostridiales	GCF_000702525.1		rumen	31.8182	0	0	2598028
1203	Lachnospiraceae	Clostridiales	GCF_000160115.1		oral	28.7879	0	0	2205132
1204	Lachnospiraceae	Clostridiales	GCF_000703005.1		rumen	30.303	0	0	2851231
1205	Lachnospiraceae	Clostridiales	GCF_000424005.1		rumen	34.8485	0	0	3325089
1206	Lachnospiraceae	Clostridiales	GCF_000209815.1		rumen	36.3636	0	0	3209586
1207	Lachnospiraceae	Clostridiales	GCF_000225345.1		gut	59.0909	1	1	3643443
1208	Lachnospiraceae	Clostridiales	ERR1204035	18048_2#58	gut	59.0909	1	1	3883536
1209	Lachnospiraceae	Clostridiales	ERR1022293	13414_6#19	gut	60.6061	1	1	3764358
1210	Lachnospiraceae	Clostridiales	GCF_000174195.1		gut	59.0909	1	1	4116027
1211	Lachnospiraceae	Clostridiales	ERR1022345	13414_6#71	gut	60.6061	1	1	3890916
1212	Lachnospiraceae	Clostridiales	ERR2221171	12718_7#64	gut	62.1212	1	1	4452069
1213	Lachnospiraceae	Clostridiales	GCF_000156535.1		gut	62.1212	1	1	4453888
1214	Lachnospiraceae	Clostridiales	GCF_000210655.1		gut	62.1212	1	1	4347526
1215	Lachnospiraceae	Clostridiales	GCF_000209995.1		gut	62.1212	1	1	4202745
1216	Lachnospiraceae	Clostridiales	ERR1022474	14207_7#83	gut	62.1212	1	1	4394521
1217	Lachnospiraceae	Clostridiales	ERR2230070	20287_6#44	gut	62.1212	1	1	4381317
1218	Lachnospiraceae	Clostridiales	GCF_000687515.1		rumen	30.303	0	0	2891865
1219	Lachnospiraceae	Clostridiales	ERR1022321	13414_6#47	gut	57.5758	1	1	3627302
1220	Lachnospiraceae	Clostridiales	18391_1#3	18391_1#3	gut	56.0606	1	1	3654119
1221	Lachnospiraceae	Clostridiales	GCF_001406815.1		gut	56.0606	1	1	3390318
1222	Lachnospiraceae	Clostridiales	GCF_000701545.1		rumen	30.303	0	0	2804116
1223	Lachnospiraceae	Clostridiales	GCF_000209955.1		gut	51.5152	1	1	3751255
1224	Lachnospiraceae	Clostridiales	ERR1022399	14207_7#7	gut	50	1	1	3108155
1225	Lachnospiraceae	Clostridiales	GCF_000209935.1		gut	51.5152	1	1	3392738
1226	Lachnospiraceae	Clostridiales	ERR1022318	13414_6#44	gut	51.5152	1	1	3329682
1227	Lachnospiraceae	Clostridiales	ERR2221160	12718_7#53	gut	51.5152	1	1	3822031
1228	Lachnospiraceae	Clostridiales	ERR2230060	20287_6#23	gut	51.5152	1	1	3703595
1229	Lachnospiraceae	Clostridiales	ERR1204052	18048_2#75	gut	51.5152	1	1	3634159
1230	Lachnospiraceae	Clostridiales	ERR1022482	14207_7#91	gut	51.5152	1	1	3770727
1231	Lachnospiraceae	Clostridiales	ERR1203967	18048_1#84	gut	50	1	1	3408090
1232	Lachnospiraceae	Clostridiales	ERR2230066	20287_6#34	gut	50	1	1	3670407
1233	Lachnospiraceae	Clostridiales	ERR1022289	13414_6#15	gut	56.0606	1	1	4063384
1234	Lachnospiraceae	Clostridiales	ERR2221344	20298_3#9	gut	69.697	1	1	5840808
1235	Lachnospiraceae	Clostridiales	GCF_000797495.1		gut	68.1818	1	1	7514622
1236	Lachnospiraceae	Clostridiales	ERR1022405	14207_7#13	gut	54.5455	1	1	3397210
1237	Lachnospiraceae	Clostridiales	ERR1022273	12718_7#93	gut	54.5455	1	1	3461512
1238	Lachnospiraceae	Clostridiales	GCF_000173815.1		gut	57.5758	1	1	4624807
1239	Lachnospiraceae	Clostridiales	ERR1022274	12718_7#94	gut	54.5455	1	1	3325503
1240	Lachnospiraceae	Clostridiales	ERR1022431	14207_7#40	gut	56.0606	1	1	3997852
1241	Lachnospiraceae	Clostridiales	ERR1203950	18048_1#67	gut	56.0606	1	1	3550350
1242	Lachnospiraceae	Clostridiales	GCF_000183525.2		rumen	30.303	0	0	3433010
1243	Lachnospiraceae	Clostridiales	GCF_000702845.1		rumen	30.303	0	0	3267262
1244	Lachnospiraceae	Clostridiales	ERR1022400	14207_7#8	gut	50	1	1	3943352
1245	Lachnospiraceae	Clostridiales	ERR1022307	13414_6#33	gut	53.0303	1	1	3714804
1246	Lachnospiraceae	Clostridiales	ERR1022437	14207_7#46	gut	53.0303	1	1	3861853
1247	Lachnospiraceae	Clostridiales	GCF_000156675.1		gut	65.1515	1	1	3104142
1248	Lachnospiraceae	Clostridiales	ERR2221370	20298_3#35	gut	59.0909	1	1	3568850
1249	Lachnospiraceae	Clostridiales	ERR2221380	20298_3#48	gut	65.1515	1	1	5900609
1250	Lachnospiraceae	Clostridiales	GCF_000373885.1		gut	65.1515	1	1	6186565
1251	Lachnospiraceae	Clostridiales	ERR171261	8080_1#72	gut	66.6667	1	1	6346994
1252	Lachnospiraceae	Clostridiales	GCF_000157975.1		gut	59.0909	1	1	3624960
1253	Lachnospiraceae	Clostridiales	ERR1022315	13414_6#41	gut	59.0909	1	1	3590593
1254	Lachnospiraceae	Clostridiales	GCF_000702025.1		rumen	57.5758	1	1	6789009
1255	Lachnospiraceae	Clostridiales	ERR2221404	20298_3#81	gut	56.0606	1	1	3384917
1256	Lachnospiraceae	Clostridiales	GCF_000210015.1		gut	56.0606	1	1	3811171
1257	Lachnospiraceae	Clostridiales	ERR1022340	13414_6#66	gut	54.5455	1	1	3689002
1258	Lachnospiraceae	Clostridiales	ERR1022435	14207_7#44	gut	57.5758	1	1	3969174
1259	Lachnospiraceae	Clostridiales	ERR1022339	13414_6#65	gut	54.5455	1	1	3673266
1260	Lachnospiraceae	Clostridiales	ERR1022295	13414_6#21	gut	57.5758	1	1	3412985
1261	Lachnospiraceae	Clostridiales	ERR1203955	18048_1#72	gut	56.0606	1	1	3477362
1262	Lachnospiraceae	Clostridiales	ERR2221270	20287_6#76	gut	57.5758	1	1	3571890
1263	Lachnospiraceae	Clostridiales	GCF_000153905.1		gut	53.0303	1	1	3685150
1264	Lachnospiraceae	Clostridiales	ERR1022378	13470_2#81	gut	51.5152	1	1	3956901
1265	Lachnospiraceae	Clostridiales	ERR1022294	13414_6#20	gut	54.5455	1	1	4090675
1266	Lachnospiraceae	Clostridiales	ERR2230075	20287_6#62	gut	54.5455	1	1	4543662
1267	Lachnospiraceae	Clostridiales	ERR1204068	18048_2#91	gut	54.5455	1	1	4253828
1268	Lachnospiraceae	Clostridiales	20287_6#39	20287_6#39	gut	48.4848	1	1	4268588
1269	Lachnospiraceae	Clostridiales	20287_6#42	20287_6#42	gut	50	1	1	4336198
1270	Lachnospiraceae	Clostridiales	ERR2221099	11861_6#58	gut	48.4848	1	1	4515059
1271	Lachnospiraceae	Clostridiales	ERR1022302	13414_6#28	gut	50	1	1	4325340
1272	Lachnospiraceae	Clostridiales	ERR1022472	14207_7#81	gut	48.4848	1	1	4432423	cultured from ethanol treated faeces
1273	Lachnospiraceae	Clostridiales	GCF_000484655.1		gut	51.5152	1	1	4583707
1274	Lachnospiraceae	Clostridiales	ERR1022377	13470_2#80	gut	51.5152	1	1	4216202
1275	Lachnospiraceae	Clostridiales	ERR1022379	13470_2#82	gut	51.5152	1	1	4179990
1276	Lachnospiraceae	Clostridiales	ERR1203942	18048_1#59	gut	50	1	1	3916493
1277	Lachnospiraceae	Clostridiales	ERR1022425	14207_7#34	gut	50	1	1	4909608
1278	Lachnospiraceae	Clostridiales	ERR2221098	11861_6#57	gut	50	1	1	4277490
1279	Lachnospiraceae	Clostridiales	ERR2230049	18391_1#1	gut	51.5152	1	1	4171634
1280	Lachnospiraceae	Clostridiales	ERR1022471	14207_7#80	gut	50	1	1	4366664
1281	Lachnospiraceae	Clostridiales	ERR1022426	14207_7#35	gut	50	1	1	3840897
1282	Lachnospiraceae	Clostridiales	ERR1022337	13414_6#63	gut	51.5152	1	1	3420904
1283	Lachnospiraceae	Clostridiales	GCF_000466565.1		gut	50	1	1	3627863
1284	Lachnospiraceae	Clostridiales	GCF_000209835.1		gut	53.0303	1	1	3596259
1285	Lachnospiraceae	Clostridiales	20287_6#52	20287_6#52	gut	53.0303	1	1	3826088
1286	Lachnospiraceae	Clostridiales	ERR1022338	13414_6#64	gut	48.4848	1	1	3617107
1287	Lachnospiraceae	Clostridiales	ERR1203971	18048_1#88	gut	48.4848	1	1	3714550
1288	Lachnospiraceae	Clostridiales	ERR1022275	12718_7#95	gut	48.4848	1	1	4004550
1289	Lachnospiraceae	Clostridiales	ERR1022390	13470_2#93	gut	53.0303	1	1	3621106
1290	Lachnospiraceae	Clostridiales	ERR1022343	13414_6#69	gut	53.0303	1	1	3385099
1291	Lachnospiraceae	Clostridiales	ERR2221278	20287_6#88	gut	71.2121	1	1	5616693
1292	Lachnospiraceae	Clostridiales	ERR1022433	14207_7#42	gut	71.2121	1	1	5978205	cultured from ethanol treated faeces
1293	Lachnospiraceae	Clostridiales	GCF_000209385.2		gut	60.6061	1	1	2255204
1294	Lachnospiraceae	Clostridiales	GCF_000156035.2		gut	60.6061	1	1	3925524
1295	Lachnospiraceae	Clostridiales	ERR171258	8080_1#69	gut	60.6061	1	1	2903321
1296	Lachnospiraceae	Clostridiales	GCF_000411355.1		gut	56.0606	1	1	2828852
1297	Lachnospiraceae	Clostridiales	GCF_000411335.1		gut	57.5758	1	1	3017763
1298	Lachnospiraceae	Clostridiales	GCF_000209445.1		gut	56.0606	1	1	2888213
1299	Lachnospiraceae	Clostridiales	GCF_000191805.1		gut	56.0606	1	1	3108736
1300	Lachnospiraceae	Clostridiales	ERR2221394	20298_3#65	gut	63.6364	1	1	3928030
1301	Lachnospiraceae	Clostridiales	ERR2230057	20287_6#18	gut	62.1212	1	1	3398893
1302	Lachnospiraceae	Clostridiales	GCF_001280875.1		gut	62.1212	1	1	3242219
1303	Lachnospiraceae	Clostridiales	ERR171283	8080_1#94	gut	60.6061	1	1	3303255
1304	Lachnospiraceae	Clostridiales	ERR1022427	14207_7#36	gut	54.5455	1	1	3481118
1305	Lachnospiraceae	Clostridiales	GCF_000155875.1		gut	54.5455	1	1	3292916
1306	Lachnospiraceae	Clostridiales	ERR1203948	18048_1#65	gut	54.5455	1	1	3301789
1307	Lachnospiraceae	Clostridiales	ERR1022290	13414_6#16	gut	56.0606	1	1	3274860	cultured from ethanol treated faeces
1308	Lachnospiraceae	Clostridiales	ERR1022382	13470_2#85	gut	56.0606	1	1	3339104
1309	Lachnospiraceae	Clostridiales	GCF_000765215.1		gut	65.1515	1	1	3321920
1310	Lachnospiraceae	Clostridiales	ERR1022434	14207_7#43	gut	59.0909	1	1	3776546
1311	Lachnospiraceae	Clostridiales	ERR1022276	13414_6#1	gut	56.0606	1	1	3054905
1312	Lachnospiraceae	Clostridiales	ERR1022388	13470_2#91	gut	57.5758	1	1	2738572
1313	Lachnospiraceae	Clostridiales	GCF_000156515.1		gut	65.1515	1	1	3950298
1314	Lachnospiraceae	Clostridiales	GCF_001185345.1		gut	66.6667	1	1	3955121
1315	Lachnospiraceae	Clostridiales	GCF_000403455.2		other host associated	60.6061	1	1	5986022
1316	Lachnospiraceae	Clostridiales	ERR1203939	18048_1#56	gut	66.6667	1	1	4124540
1317	Lachnospiraceae	Clostridiales	GCF_000154505.1		gut	65.1515	1	1	3680268
1318	Lachnospiraceae	Clostridiales	GCF_000218425.1		gut	65.1515	1	1	3392618
1319	Lachnospiraceae	Clostridiales	ERR171273	8080_1#84	gut	65.1515	1	1	3184103	no
1320	Lachnospiraceae	Clostridiales	GCF_000403475.2		other host associated	57.5758	1	1	4448764
1321	Lachnospiraceae	Clostridiales	ERR1022428	14207_7#37	gut	54.5455	1	1	3467924
1322	Lachnospiraceae	Clostridiales	ERR1203969	18048_1#86	gut	54.5455	1	1	3024750
1323	Lachnospiraceae	Clostridiales	ERR1022475	14207_7#84	gut	56.0606	1	1	3286936
1324	Lachnospiraceae	Clostridiales	ERR1022324	13414_6#50	gut	57.5758	1	1	3178734
1325	Lachnospiraceae	Clostridiales	GCF_000154065.1		gut	59.0909	1	1	2962422
1326	Lachnospiraceae	Clostridiales	ERR2230069	20287_6#43	gut	54.5455	1	1	3328778
1327	Lachnospiraceae	Clostridiales	GCF_000209405.1		gut	53.0303	1	1	3143966
1328	Lachnospiraceae	Clostridiales	GCF_000153925.1		gut	54.5455	1	1	2785094
1329	Lachnospiraceae	Clostridiales	ERR1022304	13414_6#30	gut	53.0303	1	1	3068149
1330	Lachnospiraceae	Clostridiales	GCF_000169235.1		gut	60.6061	1	1	3239139
1331	Lachnospiraceae	Clostridiales	ERR2221275	20287_6#84	gut	60.6061	1	1	3412763
1332	Lachnospiraceae	Clostridiales	GCF_000225745.1		gut	59.0909	1	1	3889532
1333	Lachnospiraceae	Clostridiales	ERR1022384	13470_2#87	gut	60.6061	1	1	3068351
1334	Lachnospiraceae	Clostridiales	GCF_000169235.1		gut	46.9697	1	1	3186031
1335	Lachnospiraceae	Clostridiales	ERR2221257	20287_6#20	gut	59.0909	1	1	3405909
1336	Lachnospiraceae	Clostridiales	ERR1204069	18048_2#92	gut	60.6061	1	1	3143512
1337	Lachnospiraceae	Clostridiales	GCF_001487105.1		gut	57.5758	1	1	3119444
1338	Lachnospiraceae	Clostridiales	GCF_000155205.1		gut	57.5758	1	1	2775261
1339	Lachnospiraceae	Clostridiales	GCF_000507785.1		gut	57.5758	1	1	3102458
1340	Lachnospiraceae	Clostridiales	ERR1022325	13414_6#51	gut	57.5758	1	1	2802825
1341	Lachnospiraceae	Clostridiales	GCF_000210035.1		gut	59.0909	1	1	3389421
1342	Lachnospiraceae	Clostridiales	ERR1022404	14207_7#12	gut	59.0909	1	1	3068182
1343	Lachnospiraceae	Clostridiales	ERR2230065	20287_6#33	gut	56.0606	1	1	3215611
1344	Lachnospiraceae	Clostridiales	ERR1022387	13470_2#90	gut	56.0606	1	1	3091971	cultured from ethanol treated faeces
1345	Lachnospiraceae	Clostridiales	GCF_000403295.1		other host associated	51.5152	1	1	5876215
1346	Lachnospiraceae	Clostridiales	GCF_001311035.1		gut	62.1212	1	1	3269040
1347	Lachnospiraceae	Clostridiales	GCF_000218385.1		gut	57.5758	1	1	3281426
1348	Lachnospiraceae	Clostridiales	GCF_001028025.1		gut	59.0909	1	1	5097899
1349	Lachnospiraceae	Clostridiales	GCF_000190355.1		gut	59.0909	1	1	5464187
1350	Lachnospiraceae	Clostridiales	GCF_001244405.1		gut	62.1212	1	1	5241591
1351	Lachnospiraceae	Clostridiales	ERR2221158	12718_7#51	gut	60.6061	1	1	5416764
1352	Lachnospiraceae	Clostridiales	ERR1022392	13470_2#95	gut	62.1212	1	1	5638176	cultured from ethanol treated faeces
1353	Lachnospiraceae	Clostridiales	GCF_000526735.1		gut	60.6061	1	1	3786147
1354	Lachnospiraceae	Clostridiales	ERR171257	8080_1#68	gut	62.1212	1	1	3196391
1355	Lachnospiraceae	Clostridiales	GCF_000218465.1		gut	62.1212	1	1	3495278
1356	Lachnospiraceae	Clostridiales	ERR1022310	13414_6#36	gut	62.1212	1	1	3161662
1357	Lachnospiraceae	Clostridiales	GCF_000169475.1		gut	57.5758	1	1	3560299
1358	Lachnospiraceae	Clostridiales	ERR2221233	15841_8#86	gut	62.1212	1	1	3321391
	Klebsiella oxytoca	Proteobacteria	GCF_001022195.1		gut	21.2121	0	0	7318670
	novel Bacteroides species	Bacteroidetes	ERS852512	14207_7#23	gut	12.1212	0	0	7301215
	Bacteroides koreensis	Bacteroidetes	GCF_007341375.1		gut	18.1818	0	0	7270879
	Bacteroides kribbi	Bacteroidetes	GCF_007341395.1		gut	18.1818	0	0	7266456
	Bacteroides oleiciplenus	Bacteroidetes	GCF_000315485.1		gut	16.6667	0	0	7176339
	Bacteroides cellulosilyticus	Bacteroidetes	GCF_001318345.1		gut	19.697	0	0	7173389
	Bacteroides xylanisolvens	Bacteroidetes	GCF_006546965.1		gut	19.697	0	0	6629127
	Bacteroides ovatus	Bacteroidetes	GCF_001314995.1		gut	18.1818	0	0	6553396
	Bacteroides congonensis	Bacteroidetes	GCF_900130125.1		gut	21.2121	0	0	6453009
	Bacteroides thetaiotaomicron	Bacteroidetes	GCF_000011065.1		gut	18.1818	0	0	6372067
	Bacteroides faecis	Bacteroidetes	GCF_000226135.1		gut	19.697	0	0	6190968
	Enterobacter cloacae	Proteobacteria	GCF_000025565.1		gut	16.6667	0	0	5669050
	Bacteroides nordii	Bacteroidetes	GCF_000613465.1		gut	22.7273	0	0	5661505
	Klebsiella pneumoniae	Proteobacteria	GCF_006364295.1		gut	19.697	0	0	5643543
	Parabacteroides distasonis	Bacteroidetes	ERS852513	14207_7#24	gut	21.2121	0	0	5526182
	Citrobacter freundii	Proteobacteria	GCF_000648515.1		gut	19.697	0	0	5438612
	Bacteroides salyersiae	Bacteroidetes	GCF_000381365.1		gut	16.6667	0	0	5381896
	Bacteroides dorei	Bacteroidetes	GCF_001640865.1		gut	24.2424	0	0	5376745
	Klebsiella aerogenes	Proteobacteria	GCF_000215745.1		gut	15.1515	0	0	5346418
	Bacteroides fragilis	Bacteroidetes	GCF_000025985.1		gut	13.6364	0	0	5307222
	novel Bacteroides species	Bacteroidetes	ERS852418	13414_6#45	gut	13.6364	0	0	5299784
	Bacteroides vulgatus	Bacteroidetes	GCF_000012825.1		gut	19.697	0	0	5227729
	Bacteroides acidifaciens	Bacteroidetes	GCF_010206385.1		gut	16.6667	0	0	5207451
	Bacteroides finegoldii	Bacteroidetes	GCF_000304195.1		gut	16.6667	0	0	5179577
	Parabacteroides distasonis	Bacteroidetes	13414_6#56		gut	19.697	0	0	5099398
	Metakosakonia massiliensis	Proteobacteria	GCF_000321045.1		gut	24.2424	0	0	5074474
	novel Parabacteroides species	Bacteroidetes	ERS852560	14207_7#71	gut	22.7273	0	0	5073478
	Bacteroides uniformis	Bacteroidetes	GCF_006742345.1		gut	16.6667	0	0	5051904
	novel Parabacteroides species	Bacteroidetes	ERS852380	13414_6#6	gut	19.697	0	0	5029189
	Salmonella enterica	Proteobacteria	GCF_001558355.2		gut	22.7273	0	0	5013488
	Bacteroides ndongoniae	Bacteroidetes	GCF_900108345.1		gut	16.6667	0	0	5011143
	Shigella flexneri	Proteobacteria	GCF_002950215.1		gut	18.1818	0	0	5000288
	Hafnia alvei	Proteobacteria	GCF_000597785.2		gut	19.697	0	0	4771691
	Bilophila wadsworthia	Proteobacteria	GCF_000701705.1		gut	10.6061	0	0	4710667
	Escherichia fergusonii	Proteobacteria	GCF_000026225.1		gut	16.6667	0	0	4702054
	Escherichia coli	Proteobacteria	GCF_000005845.2		gut	15.1515	0	0	4699745
	Bacteroides caccae	Bacteroidetes	GCF_002222615.2		gut	21.2121	0	0	4627939
	Bacteroides plebius	Bacteroidetes	GCF_000187895.1		gut	19.697	0	0	4477207
	Bacteroides finegoldii	Bacteroidetes	ERS852397	13414_6#24	gut	15.1515	0	0	4418465
	Bacteroides fluxus	Bacteroidetes	GCF_000195635.1		gut	19.697	0	0	4384898
	Bacteroides coprocola	Bacteroidetes	GCF_000154845.1		gut	21.2121	0	0	4353907
	Parabacteroides merdae	Bacteroidetes	ERS852463	13470_2#67	gut	18.1818	0	0	4305808
	Alcaligenes faecalis	Proteobacteria	GCF_000967305.2		gut	13.6364	0	0	4301939
	Bacteroides eggerthii	Bacteroidetes	GCF_000155815.1		gut	18.1818	0	0	4250117
	novel Bacteroides species	Bacteroidetes	ERS852460	13470_2#64	gut	15.1515	0	0	4186633
	Proteus mirabilis	Proteobacteria	GCF_000069965.1		gut	18.1818	0	0	4151275
	Phocaeicola coprophilus	Bacteroidetes	GCF_000157915.1		gut	18.1818	0	0	4092060
	Bacteroides stercoris	Bacteroidetes	GCF_000154525.1		gut	16.6667	0	0	4059960
	Acinetobacter baumannii	Proteobacteria	GCF_009759685.1		gut	13.6364	0	0	4040443
	Bacteroides togonis	Bacteroidetes	GCF_900130135.1		gut	18.1818	0	0	4026828
	Bacteroides clarus	Bacteroidetes	GCF_000195615.1		gut	16.6667	0	0	3794022
	novel Bacteroides species	Bacteroidetes	ERS852458	13470_2#62	gut	19.697	0	0	3614176
	Comamonas kerstersii	Proteobacteria	GCF_002056725.1		gut	18.1818	0	0	3592340
	Alistipes finegoldii	Bacteroidetes	ERS852447	13414_6#74	gut	13.6364	0	0	3372095
	Moellerella wisconsensis	Proteobacteria	GCF_001294465.1		gut	16.6667	0	0	3355307
	Prevotella copri	Bacteroidetes	ERS852495	14207_7#4	gut	18.1818	0	0	3221647
	Sutterella wadsworthensis	Proteobacteria	GCF_000411515.1		gut	15.1515	0	0	3025980
	Sutterella faecalis	Proteobacteria	GCF_006337085.1		gut	13.6364	0	0	3025313
	Collinsella ihuae	Actinobacteria	GCF_900046475.1		gut	19.697	0	0	2871921
	Bifidobacterium longum	Actinobacteria	GCF_000020425.1		gut	16.6667	0	0	2868158
	Collinsella tanakaei	Actinobacteria	GCF_000225705.1		gut	27.2727	0	0	2523247
	Collinsella aerofaciens	Actinobacteria	GCF_000169035.1		gut	22.7273	0	0	2470378
	Bifidobacterium pseudocatenulatum	Actinobacteria	GCF_001025215.1		gut	19.697	0	0	2342674
	Bifidobacterium breve	Actinobacteria	GCF_001025175.1		gut	18.1818	0	0	2297783
	novel Collinsella species	Actinobacteria	ERS852464	13470_2#68	gut	13.6364	0	0	2239572
	Bifidobacterium bifidum	Actinobacteria	GCF_001025135.1		gut	18.1818	0	0	2238677
	Collinsella phocaeensis	Actinobacteria	GCF_900119895.1		gut	22.7273	0	0	2131777
	Bifidobacterium adolescentis	Actinobacteria	GCF_000010425.1		gut	19.697	0	0	2115766
	Bifidobacterium pseudolongum	Actinobacteria	GCF_000800475.2		gut	19.697	0	0	2058107
	Collinsella bouchesdurhonensis	Actinobacteria	GCF_900155365.1		gut	21.2121	0	0	1899673
	Collinsella intestinalis	Actinobacteria	GCF_000156175.1		gut	22.7273	0	0	1832118
	Collinsella provencensis	Actinobacteria	GCF_900199705.1		gut	21.2121	0	0	1759656

## Sheet: S2
Group enriched in	CDD	Gene	Function	Information	Category	q_value
FSF	223161	COG0083	ThrB	Homoserine kinase	Amino acid metabolism	0.0168521
FSF	223903	COG0833	LysP	Amino acid permease	Amino acid metabolism	2.17751e-06
FSF	224038	COG1113	AnsP	L-asparagine transporter and related permeases	Amino acid metabolism	2.00916e-16
FSF	224095	COG1174	OpuBB	ABC-type proline/glycine betaine transport system, permease component	Amino acid metabolism	0.000242438
FSF	224951	COG2040	MHT1	Homocysteine/selenocysteine methylase (S-methylmethionine-dependent)	Amino acid metabolism	0.0492135
FSF	225082	COG2171	DapD	Tetrahydrodipicolinate N-succinyltransferase	Amino acid metabolism	0.0329461
FSF	225144	COG2235	ArcA	Arginine deiminase	Amino acid metabolism	1.63363e-08
FSF	225646	COG3104	PTR2	Dipeptide/tripeptide permease	Amino acid metabolism	1.39763e-08
FSF	226107	COG3579	PepC	Aminopeptidase C	Amino acid metabolism	2.58349e-27
FSF	226643	COG4175	ProV	ABC-type proline/glycine betaine transport system, ATPase component	Amino acid metabolism	1.25034e-09
FSF	226644	COG4176	ProW	ABC-type proline/glycine betaine transport system, permease component	Amino acid metabolism	2.49578e-08
FSF	227034	COG4690	PepD	Dipeptidase	Amino acid metabolism	6.87392e-05
FSF	223198	COG0120	RpiA	Ribose 5-phosphate isomerase	Carbohydrate metabolism	8.43369e-10
FSF	223441	COG0364	Zwf	Glucose-6-phosphate 1-dehydrogenase	Carbohydrate metabolism	2.76437e-09
FSF	223651	COG0578	GlpA	Glycerol-3-phosphate dehydrogenase	Carbohydrate metabolism	4.758e-11
FSF	223653	COG0580	GlpF	Glycerol uptake facilitator and related aquaporins (Major Intrinsic Protein Family)	Carbohydrate metabolism	5.52451e-07
FSF	223661	COG0588	GpmA	Phosphoglycerate mutase (BPG-dependent)	Carbohydrate metabolism	2.0753e-20
FSF	223992	COG1064	AdhP	D-arabinose 1-dehydrogenase, Zn-dependent alcohol dehydrogenase family	Carbohydrate metabolism	0.00518978
FSF	224473	COG1556	LutC	L-lactate utilization protein LutC, contains LUD domain	Carbohydrate metabolism	2.66577e-07
FSF	225547	COG3001	FN3K	Fructosamine-3-kinase	Carbohydrate metabolism	2.49372e-11
FSF	225932	COG3397	COG3397	Predicted carbohydrate-binding protein, contains CBM5 and CBM33 domains	Carbohydrate metabolism	8.10733e-10
FSF	226067	COG3537	COG3537	Putative alpha-1,2-mannosidase	Carbohydrate metabolism	0.0268017
FSF	226209	COG3684	LacD	Tagatose-1,6-bisphosphate aldolase	Carbohydrate metabolism	1.08026e-29
FSF	227014	COG4668	MtlA2	Mannitol/fructose-specific phosphotransferase system, IIA domain	Carbohydrate metabolism	0.0131403
FSF	227309	COG4975	GlcU	Glucose uptake protein GlcU	Carbohydrate metabolism	4.6142e-32
FSF	227808	COG5521	YvdJ	Maltodextrin utilization protein YvdJ (function unknown)	Carbohydrate metabolism	1.86685e-10
FSF	223742	COG0670	YbhL	Integral membrane protein, interacts with FtsH	cell membrane	3.22025e-07
FSF	223834	COG0763	LpxB	Lipid A disaccharide synthetase	cell membrane	0.00241871
FSF	223930	COG0861	TerC	Membrane protein TerC, possibly involved in tellurium resistance	cell membrane	3.00395e-05
FSF	224359	COG1442	RfaJ	Lipopolysaccharide biosynthesis protein, LPS:glycosyltransferase	cell membrane	0.0018895
FSF	224369	COG1452	LptD	LPS assembly outer membrane protein LptD (organic solvent tolerance protein OstA)	cell membrane	0.00812786
FSF	224436	COG1519	KdtA	3-deoxy-D-manno-octulosonic-acid transferase	cell membrane	0.00885459
FSF	224577	COG1663	LpxK	Tetraacyldisaccharide-1-P 4'-kinase	cell membrane	0.00698119
FSF	224861	COG1950	YvlD	Uncharacterized membrane protein YvlD, DUF360 family	cell membrane	3.96227e-07
FSF	225014	COG2103	MurQ	N-acetylmuramic acid 6-phosphate (MurNAc-6-P) etherase	cell membrane	0.0443634
FSF	225168	COG2259	DoxX	Uncharacterized membrane protein YphA, DoxX/SURF4 family	cell membrane	0.0254683
FSF	225170	COG2261	YeaQ	Uncharacterized membrane protein YeaQ/YmgE, transglycosylase-associated protein family	cell membrane	4.2453e-18
FSF	225334	COG2707	YeaL	Uncharacterized membrane protein, DUF441 family	cell membrane	1.46474e-12
FSF	225694	COG3152	yhaH	Uncharacterized membrane protein YhaH, DUF805 family	cell membrane	8.10402e-15
FSF	226008	COG3477	YagU	Uncharacterized membrane protein YagU, involved in acid resistance, DUF1440 family	cell membrane	1.72444e-11
FSF	226011	COG3480	SdrC	Predicted secreted protein containing a PDZ domain	cell membrane	3.07099e-09
FSF	226078	COG3548	COG3548	Uncharacterized membrane protein	cell membrane	2.01687e-24
FSF	226282	COG3759	COG3759	Uncharacterized membrane protein	cell membrane	2.88106e-33
FSF	226286	COG3763	YneF	Uncharacterized protein YneF, UPF0154 family	cell membrane	9.5722e-17
FSF	226451	COG3942	COG3942	Surface antigen	cell membrane	0.00111514
FSF	226719	COG4269	YjgN	Uncharacterized membrane protein YjgN, DUF898 family	cell membrane	1.16835e-05
FSF	226722	COG4272	COG4272	Uncharacterized membrane protein	cell membrane	2.62748e-09
FSF	226780	COG4330	COG4330	Uncharacterized membrane protein	cell membrane	8.82849e-12
FSF	226844	COG4420	COG4420	Uncharacterized membrane protein	cell membrane	0.0274591
FSF	227042	COG4698	YpmS	Uncharacterized protein YpmS, DUF2140 family	cell membrane	6.07424e-24
FSF	227100	COG4758	LiaF	Predicted membrane protein	cell membrane	1.95843e-06
FSF	227116	COG4775	BamA	Outer membrane protein assembly factor BamA	cell membrane	0.0235508
FSF	227120	COG4781	UgpQ1	Membrane-anchored glycerophosphoryl diester phosphodiesterase (GDPDase), membrane domain	cell membrane	8.99359e-07
FSF	227173	COG4836	YwzB	Uncharacterized membrane protein YwzB	cell membrane	3.1086e-16
FSF	227195	COG4858	COG4858	Uncharacterized membrane-anchored protein	cell membrane	1.36484e-31
FSF	227703	COG5416	YrvD	Uncharacterized integral membrane protein	cell membrane	2.41005e-16
FSF	227834	COG5547	COG5547	Uncharacterized membrane protein	cell membrane	5.27452e-21
FSF	227871	COG5584	COG5584	Predicted small secreted protein	cell membrane	2.74533e-20
FSF	227904	COG5617	COG5617	Uncharacterized membrane protein	cell membrane	0.000215224
FSF	224619	COG1705	FlgJ	Flagellum-specific peptidoglycan hydrolase FlgJ	cell motility	4.26307e-05
FSF	225953	COG3419	PilY1	Tfp pilus assembly protein, tip-associated adhesin PilY1	cell motility	3.74319e-05
FSF	223183	COG0105	Ndk	Nucleoside diphosphate kinase	central metabolism	1.17579e-06
FSF	223477	COG0400	YpfH	Predicted esterase	central metabolism	3.06597e-08
FSF	223712	COG0639	ApaH	Diadenosine tetraphosphatase ApaH/serine/threonine protein phosphatase, PP2A family	central metabolism	1.55622e-05
FSF	223917	COG0848	ExbD	Biopolymer transport protein ExbD	central metabolism	0.000146726
FSF	223982	COG1054	YceA	Predicted sulfurtransferase	central metabolism	6.91562e-07
FSF	223990	COG1062	FrmA	Zn-dependent alcohol dehydrogenase	central metabolism	0.0109966
FSF	224004	COG1078	YdhJ	HD superfamily phosphohydrolase	central metabolism	1.64544e-09
FSF	224131	COG1210	GalU	UTP-glucose-1-phosphate uridylyltransferase	central metabolism	0.0477055
FSF	224177	COG1257	HMG1	Hydroxymethylglutaryl-CoA reductase	central metabolism	4.31934e-28
FSF	224186	COG1267	PgpA	Phosphatidylglycerophosphatase A	central metabolism	1.74538e-16
FSF	224476	COG1560	HtrB	Lauroyl/myristoyl acyltransferase	central metabolism	0.00232684
FSF	224493	COG1577	ERG12	Mevalonate kinase	central metabolism	7.87184e-36
FSF	224561	COG1647	YvaK	Esterase/lipase	central metabolism	5.51708e-06
FSF	224565	COG1651	DsbG	Protein-disulfide isomerase	central metabolism	8.65971e-07
FSF	224853	COG1942	PptA	Phenylpyruvate tautomerase PptA, 4-oxalocrotonate tautomerase family	central metabolism	2.49866e-12
FSF	225158	COG2249	MdaB	Putative NADPH-quinone reductase (modulator of drug activity B)	central metabolism	7.90936e-05
FSF	225203	COG2321	YpfJ	Predicted metalloprotease	central metabolism	1.01298e-07
FSF	225261	COG2388	YidJ	Predicted acetyltransferase, GNAT superfamily	central metabolism	0.00136619
FSF	225393	COG2837	EfeB	Periplasmic deferrochelatase/peroxidase EfeB	central metabolism	3.25692e-08
FSF	225451	COG2898	MprF	Lysylphosphatidylglycerol synthetase, C-terminal domain, DUF2156 family	central metabolism	1.07723e-07
FSF	225462	COG2910	YwnB	Putative NADH-flavin reductase	central metabolism	9.1985e-14
FSF	225700	COG3158	Kup	K+ transporter	central metabolism	3.15242e-11
FSF	225941	COG3407	MVD1	Mevalonate pyrophosphate decarboxylase	central metabolism	4.23491e-34
FSF	225959	COG3425	PksG	3-hydroxy-3-methylglutaryl CoA synthase	central metabolism	8.60225e-32
FSF	226010	COG3479	PadC	Phenolic acid decarboxylase	central metabolism	2.39428e-07
FSF	226058	COG3527	AlsD	Alpha-acetolactate decarboxylase	central metabolism	8.30945e-33
FSF	226089	COG3559	TnrB3	Putative exporter of polyketide antibiotics	central metabolism	0.00435148
FSF	226090	COG3560	FMR2	Fatty acid repression mutant protein (predicted oxidoreductase)	central metabolism	7.53197e-11
FSF	226383	COG3865	COG3865	Glyoxalase superfamily enzyme, possibly 3-demethylubiquinone-9 3-methyltransferase	central metabolism	0.00936221
FSF	226433	COG3919	COG3919	Predicted ATP-dependent carboligase, ATP-grasp superfamily	central metabolism	5.77752e-05
FSF	226475	COG3966	DltD	Poly D-alanine transfer protein DltD, involved inesterification of teichoic acids	central metabolism	1.6287e-13
FSF	226906	COG4529	YdhS	Uncharacterized NAD(P)/FAD-binding protein YdhS	central metabolism	6.30056e-19
FSF	226980	COG4633	COG4633	Plastocyanin domain containing protein	central metabolism	2.2615e-11
FSF	227040	COG4696	COG4696	Predicted phosphohydrolase, Cof family, HAD superfamily	central metabolism	6.46453e-16
FSF	227188	COG4851	CamS	Protein involved in sex pheromone biosynthesis	central metabolism	1.27368e-05
FSF	227251	COG4914	COG4914	Predicted nucleotidyltransferase	central metabolism	3.92365e-05
FSF	227255	COG4918	YqkB	Predicted Fe-S cluster biosynthesis protein	central metabolism	4.13058e-13
FSF	223353	COG0276	HemH	Protoheme ferro-lyase (ferrochelatase)	Cofactor metabolism	1.96935e-08
FSF	223468	COG0391	CofD	Archaeal 2-phospho-L-lactate transferase/Bacterial gluconeogenesis factor, CofD/UPF0052 family	Cofactor metabolism	8.16926e-08
FSF	223524	COG0447	MenB	1,4-Dihydroxy-2-naphthoyl-CoA synthase	Cofactor metabolism	8.60459e-11
FSF	223998	COG1072	CoaA	Panthothenate kinase	Cofactor metabolism	1.03627e-16
FSF	224087	COG1165	MenD	2-succinyl-5-enolpyruvyl-6-hydroxy-3-cyclohexene-1-carboxylate synthase	Cofactor metabolism	0.0274591
FSF	224091	COG1169	MenF	Isochorismate synthase EntC	Cofactor metabolism	6.03601e-06
FSF	224456	COG1539	FolB	Dihydroneopterin aldolase	Cofactor metabolism	2.5011e-05
FSF	224491	COG1575	MenA	1,4-dihydroxy-2-naphthoate octaprenyltransferase	Cofactor metabolism	1.95208e-13
FSF	224681	COG1767	CitG	Triphosphoribosyl-dephospho-CoA synthetase	Cofactor metabolism	0.000293567
FSF	225052	COG2141	SsuD	Flavin-dependent oxidoreductase, luciferase family (includes alkanesulfonate monooxygenase SsuD and methylene tetrahydromethanopterin reductase)	Cofactor metabolism	9.59349e-13
FSF	225470	COG2918	GshA	Gamma-glutamylcysteine synthetase	Cofactor metabolism	1.95843e-06
FSF	226221	COG3697	CitX	Phosphoribosyl-dephospho-CoA transferase (holo-ACP synthetase)	Cofactor metabolism	1.7766e-05
FSF	227065	COG4721	YkoE	ABC-type thiamine/hydroxymethylpyrimidine transport system, permease component	Cofactor metabolism	1.90236e-13
FSF	224151	COG1230	CzcD	Co/Zn/Cd efflux system component	Defence mechanisms	2.02364e-15
FSF	224205	COG1286	CvpA	Uncharacterized membrane protein, required for colicin V production	Defence mechanisms	1.18966e-05
FSF	224678	COG1764	OsmC	Organic hydroperoxide reductase OsmC/OhrA	Defence mechanisms	1.65022e-14
FSF	224679	COG1765	YhfA	Uncharacterized OsmC-related protein	Defence mechanisms	3.45142e-06
FSF	224867	COG1956	GAF	GAF domain-containing protein, putative methionine-R-sulfoxide reductase	Defence mechanisms	1.44195e-08
FSF	224987	COG2076	EmrE	Multidrug transporter EmrE and related cation transporters	Defence mechanisms	0.00014537
FSF	226043	COG3512	Cas2	CRISPR/Cas system-associated protein Cas2, endoribonuclease	Defence mechanisms	0.00073073
FSF	226160	COG3634	AhpF	Alkyl hydroperoxide reductase subunit AhpF	Defence mechanisms	0.0274591
FSF	223303	COG0225	MsrA	Peptide methionine sulfoxide reductase MsrA	DNA modification and replication	4.54935e-06
FSF	223307	COG0229	MsrB	Peptide methionine sulfoxide reductase MsrB	DNA modification and replication	2.73148e-06
FSF	223344	COG0266	Nei	Formamidopyrimidine-DNA glycosylase	DNA modification and replication	8.44339e-07
FSF	223492	COG0415	PhrB	Deoxyribodipyrimidine photolyase	DNA modification and replication	4.12133e-06
FSF	223575	COG0501	HtpX	Zn-dependent protease with chaperone function	DNA modification and replication	7.66652e-07
FSF	223662	COG0589	UspA	Nucleotide-binding universal stress protein, UspA family	DNA modification and replication	6.85097e-21
FSF	223767	COG0695	GrxC	Glutaredoxin	DNA modification and replication	1.08844e-08
FSF	223822	COG0751	GlyS	Glycyl-tRNA synthetase, beta subunit	DNA modification and replication	1.07348e-23
FSF	223823	COG0752	GlyQ	Glycyl-tRNA synthetase, alpha subunit	DNA modification and replication	4.6464e-27
FSF	223854	COG0783	Dps	DNA-binding ferritin-like protein (oxidative damage protectant)	DNA modification and replication	5.37299e-18
FSF	223897	COG0827	YtxK	Adenine-specific DNA methylase	DNA modification and replication	3.04204e-20
FSF	223969	COG1039	RnhC	Ribonuclease HIII	DNA modification and replication	3.17243e-05
FSF	224141	COG1220	HslU	ATP-dependent protease HslVU (ClpYQ), ATPase subunit	DNA modification and replication	6.49786e-18
FSF	224489	COG1573	Udg4	Uracil-DNA glycosylase	DNA modification and replication	0.00691506
FSF	224527	COG1611	YgdH	Predicted Rossmann fold nucleotide-binding protein	DNA modification and replication	0.0111456
FSF	224572	COG1658	RnmV	5S rRNA maturation endonuclease (Ribonuclease M5), contains TOPRIM domain	DNA modification and replication	0.00630482
FSF	224988	COG2077	Tpx	Peroxiredoxin	DNA modification and replication	7.15779e-10
FSF	225005	COG2094	Mpg	3-methyladenine DNA glycosylase Mpg	DNA modification and replication	1.83168e-06
FSF	225062	COG2151	PaaD	Metal-sulfur cluster biosynthetic enzyme	DNA modification and replication	2.42838e-23
FSF	225140	COG2231	COG2231	Uncharacterized protein related to Endonuclease III	DNA modification and replication	2.90165e-08
FSF	225355	COG2761	FrnE	Predicted dithiol-disulfide isomerase, DsbA family	DNA modification and replication	2.49383e-08
FSF	225370	COG2813	RsmC	16S rRNA G1207 methylase RsmC	DNA modification and replication	1.12536e-11
FSF	225880	COG3343	RpoE	DNA-directed RNA polymerase, delta subunit	DNA modification and replication	4.14564e-14
FSF	226087	COG3557	YgaC	Uncharacterized protein associated with RNAses G and E, UPF0374/DUF402 family	DNA modification and replication	1.36384e-10
FSF	226118	COG3590	PepO	Predicted metalloendopeptidase	DNA modification and replication	1.1713e-08
FSF	226138	COG3611	DnaB	Replication initiation and membrane attachment protein DnaB	DNA modification and replication	1.35647e-14
FSF	226583	COG4098	comFA	Superfamily II DNA/RNA helicase required for DNA uptake (late competence protein)	DNA modification and replication	3.29443e-09
FSF	226594	COG4109	YtoI	Predicted transcriptional regulator containing CBS domains	DNA modification and replication	6.32337e-05
FSF	226838	COG4405	YhfF	Predicted RNA-binding protein YhfF, contains PUA-like ASCH domain	DNA modification and replication	3.118e-08
FSF	226869	COG4463	CtsR	Transcriptional regulator CtsR	DNA modification and replication	3.55848e-10
FSF	226873	COG4467	YabA	Regulator of replication initiation timing	DNA modification and replication	6.00943e-16
FSF	226875	COG4469	CoiA	Competence protein CoiA-like family, contains a predicted nuclease domain	DNA modification and replication	7.65769e-20
FSF	226883	COG4477	EzrA	Septation ring formation regulator EzrA	DNA modification and replication	3.51683e-13
FSF	227176	COG4839	FtsL2	Cell division protein FtsL	DNA modification and replication	0.00739011
FSF	227439	COG5108	RPO41	Mitochondrial DNA-directed RNA polymerase	DNA modification and replication	0.0434781
FSF	227692	COG5405	HslV	ATP-dependent protease HslVU (ClpYQ), peptidase subunit	DNA modification and replication	1.29247e-18
FSF	227790	COG5503	RpoEps	DNA-dependent RNA polymerase auxiliary subunit epsilon	DNA modification and replication	2.89148e-32
FSF	227836	COG5549	COG5549	Predicted Zn-dependent protease	DNA modification and replication	1.27697e-18
FSF	223100	COG0021	TktA	Transketolase	Energy production	0.0184714
FSF	223101	COG0022	AcoB	Pyruvate/2-oxoglutarate/acetoin dehydrogenase complex, dehydrogenase (E1) component	Energy production	4.52746e-07
FSF	223192	COG0114	FumC	Fumarate hydratase class II	Energy production	0.000298777
FSF	223439	COG0362	Gnd	6-phosphogluconate dehydrogenase	Energy production	6.72315e-07
FSF	223508	COG0431	SsuE	NAD(P)H-dependent FMN reductase	Energy production	4.2453e-18
FSF	223559	COG0483	SuhB	Archaeal fructose-1,6-bisphosphatase or related enzyme of inositol monophosphatase family	Energy production	0.0237751
FSF	223582	COG0508	AceF	Pyruvate/2-oxoglutarate dehydrogenase complex, dihydrolipoamide acyltransferase (E2) component	Energy production	2.21737e-05
FSF	223677	COG0604	Qor	NADPH:quinone reductase or related Zn-dependent oxidoreductase	Energy production	1.12096e-06
FSF	223696	COG0623	FabI	Enoyl-acyl-carrier-protein] reductase (NADH)	Energy production	9.67156e-17
FSF	223954	COG1023	YqeC	6-phosphogluconate dehydrogenase (decarboxylating)	Energy production	2.21495e-07
FSF	223997	COG1071	AcoA	TPP-dependent pyruvate or acetoin dehydrogenase subunit alpha	Energy production	8.96375e-06
FSF	224172	COG1252	Ndh	NADH dehydrogenase, FAD-containing subunit	Energy production	1.84417e-09
FSF	224190	COG1271	AppC	Cytochrome bd-type quinol oxidase, subunit 1	Energy production	3.50765e-17
FSF	224213	COG1294	AppB	Cytochrome bd-type quinol oxidase, subunit 2	Energy production	1.31292e-13
FSF	224278	COG1359	YgiN	Quinol monooxygenase YgiN	Energy production	0.0204277
FSF	225593	COG3051	CitF	Citrate lyase, alpha subunit	Energy production	0.00164167
FSF	225594	COG3052	CitD	Citrate lyase, gamma subunit	Energy production	0.00484511
FSF	225595	COG3053	CitC	Citrate lyase synthetase	Energy production	0.022573
FSF	226024	COG3493	CitS	Na+/citrate or Na+/malate symporter	Energy production	4.8496e-07
FSF	226466	COG3957	XFP	Phosphoketolase	Energy production	0.00778328
FSF	226586	COG4101	RmlC	Uncharacterized protein, RmlC-like cupin domain	Energy production	0.0332682
FSF	226674	COG4221	YdfG	NADP-dependent 3-hydroxy acid dehydrogenase YdfG	Energy production	3.88365e-06
FSF	226881	COG4475	YwlG	Uncharacterized protein YwlG, UPF0340 family	Energy production	0.0273878
FSF	223774	COG0702	YbjT	Uncharacterized conserved protein YbjT, contains NAD(P)-binding and DUF2867 domains	Function unknown	1.21105e-07
FSF	223833	COG0762	Ycf19	Uncharacterized conserved protein YggT, Ycf19 family	Function unknown	3.7321e-09
FSF	224580	COG1666	YajQ	Uncharacterized conserved protein YajQ, UPF0234 family	Function unknown	2.09957e-05
FSF	224714	COG1801	YecE	Uncharacterized conserved protein YecE, DUF72 family	Function unknown	3.50935e-17
FSF	224793	COG1881	PEBP	Uncharacterized conserved protein, phosphatidylethanolamine-binding protein (PEBP) family	Function unknown	0.000852039
FSF	224996	COG2085	COG2085	Predicted dinucleotide-binding enzyme	Function unknown	0.000861153
FSF	225356	COG2764	PhnB	Uncharacterized conserved protein PhnB, glyoxalase superfamily	Function unknown	0.00555994
FSF	225537	COG2990	VirK	Uncharacterized protein VirK/YbjX, DUF535 family	Function unknown	0.0288816
FSF	225633	COG3091	SprT	Predicted Zn-dependent metalloprotease, SprT family	Function unknown	1.83041e-19
FSF	225730	COG3189	YeaO	Uncharacterized conserved protein YeaO, DUF488 family	Function unknown	5.6944e-26
FSF	225764	COG3223	PsiE	Phosphate starvation-inducible membrane PsiE (function unknown)	Function unknown	2.63926e-17
FSF	225777	COG3237	yjbJ	Uncharacterized conserved protein YjbJ, UPF0337 family	Function unknown	1.16251e-27
FSF	226025	COG3494	COG3494	Uncharacterized conserved protein, DUF1009 family	Function unknown	0.00223654
FSF	226105	COG3576	COG3576	Predicted flavin-nucleotide-binding protein, pyridoxine 5'-phosphate oxidase superfamily	Function unknown	0.000130148
FSF	226117	COG3589	COG3589	Uncharacterized protein	Function unknown	0.00436377
FSF	226120	COG3592	YjdI	Uncharacterized Fe-S cluster protein YjdI	Function unknown	6.78315e-11
FSF	226125	COG3597	COG3597	Uncharacterized conserved protein, DUF697 family	Function unknown	6.74359e-06
FSF	226134	COG3607	COG3607	Predicted lactoylglutathione lyase	Function unknown	2.32748e-06
FSF	226421	COG3906	YrzB	Uncharacterized protein YrzB, UPF0473 family	Function unknown	3.25339e-06
FSF	226601	COG4116	YjbK	Predicted triphosphatase or cyclase YjbK, contains CYTH domain	Function unknown	3.74578e-08
FSF	226742	COG4292	LtrA	Low temperature requirement protein LtrA (function unknown)	Function unknown	4.49651e-09
FSF	226770	COG4320	COG4320	Uncharacterized conserved protein, DUF2252 family	Function unknown	6.97476e-11
FSF	226806	COG4367	COG4367	Uncharacterized protein	Function unknown	0.00223654
FSF	226872	COG4466	COG4466	Uncharacterized protein Veg, DUF1021 family	Function unknown	8.75689e-06
FSF	226876	COG4470	YutD	Uncharacterized protein YutD, DUF1027 family	Function unknown	7.37754e-24
FSF	226877	COG4471	YlbG	Uncharacterized protein YlbG, UPF0298 family	Function unknown	3.1455e-24
FSF	226882	COG4476	YktA	Uncharacterized protein YktA, UPF0223 family	Function unknown	5.8917e-19
FSF	226885	COG4479	YozE	Uncharacterized protein YozE, UPF0346 family	Function unknown	9.92164e-33
FSF	226887	COG4483	YqgQ	Uncharacterized protein YqgQ, DUF910 family	Function unknown	5.09576e-32
FSF	226891	COG4493	YktB	Uncharacterized protein YktB, UPF0637 family	Function unknown	4.87018e-08
FSF	227031	COG4687	COG4687	Uncharacterized protein	Function unknown	2.10353e-11
FSF	227043	COG4699	COG4699	Uncharacterized protein	Function unknown	4.36481e-20
FSF	227047	COG4703	YkuJ	Uncharacterized protein YkuJ, DUF1797 family	Function unknown	1.65921e-21
FSF	227109	COG4768	COG4768	Uncharacterized protein YoxC, contains an MCP-like domain	Function unknown	1.23713e-23
FSF	227151	COG4814	COG4814	Uncharacterized protein with an alpha/beta hydrolase fold	Function unknown	8.7731e-36
FSF	227152	COG4815	COG4815	Uncharacterized protein	Function unknown	8.50021e-08
FSF	227172	COG4835	COG4835	Uncharacterized protein	Function unknown	9.87398e-33
FSF	227175	COG4838	YlaN	Uncharacterized protein YlaN, UPF0358 family	Function unknown	3.89951e-08
FSF	227178	COG4841	YneR	Uncharacterized protein YneR, related to HesB/YadR/YfhF family	Function unknown	4.09511e-15
FSF	227180	COG4843	YebE	Uncharacterized protein YebE, UPF0316/DUF2179 family	Function unknown	0.00250513
FSF	227213	COG4876	YdaT	Uncharacterized protein YdaT	Function unknown	8.60459e-11
FSF	227291	COG4955	YpbB	Uncharacterized protein YpbB, contains C-terminal HTH domain	Function unknown	1.33678e-21
FSF	227292	COG4956	COG4956	Uncharacterized conserved protein YacL, contains PIN and TRAM domains	Function unknown	5.38775e-07
FSF	227613	COG5294	YxeA	Uncharacterized protein YxeA, DUF1093 family	Function unknown	6.97917e-08
FSF	227656	COG5353	YpmB	Uncharacterized protein YpmB, contains C-terminal PepSY domain	Function unknown	2.70636e-18
FSF	227793	COG5506	YueI	Uncharacterized protein YueI, DUF2278 family	Function unknown	9.75367e-25
FSF	227869	COG5582	YpiB	Uncharacterized protein YpiB, UPF0302 family	Function unknown	3.40287e-07
FSF	226180	COG3654	Doc	Prophage maintenance system killer protein	Mobile elements	0.000534135
FSF	226912	COG4537	ComGC	Competence protein ComGC	Mobile elements	9.5722e-17
FSF	227051	COG4707	COG4707	Prophage pi2 protein 07	Mobile elements	8.19516e-09
FSF	227276	COG4940	ComGF	Competence protein ComGF	Mobile elements	3.6637e-13
FSF	223105	COG0026	PurK	Phosphoribosylaminoimidazole carboxylase (NCAIR synthetase)	Nucleotide transport and metabolism	6.42448e-17
FSF	223125	COG0047	PurL2	Phosphoribosylformylglycinamidine (FGAM) synthase, glutamine amidotransferase domain	Nucleotide transport and metabolism	8.06831e-14
FSF	223347	COG0269	SgbH	3-keto-L-gulonate-6-phosphate decarboxylase	Nucleotide transport and metabolism	0.0365264
FSF	224694	COG1780	NrdI	Protein involved in ribonucleotide reduction	Nucleotide transport and metabolism	1.10597e-23
FSF	224741	COG1828	PurS	Phosphoribosylformylglycinamidine (FGAM) synthase, PurS component	Nucleotide transport and metabolism	8.3158e-17
FSF	224976	COG2065	PyrR	Pyrimidine operon attenuation protein/uracil phosphoribosyltransferase	Nucleotide transport and metabolism	1.49726e-07
FSF	226140	COG3613	RCL	Nucleoside 2-deoxyribosyltransferase	Nucleotide transport and metabolism	7.53689e-09
FSF	223151	COG0073	EMAP	tRNA-binding EMAP/Myf domain	Regulation	0.00178071
FSF	224023	COG1098	YabR	Predicted RNA-binding protein, contains ribosomal protein S1 (RPS1) domain	Regulation	0.00308356
FSF	224719	COG1806	PpsR	Regulator of PEP synthase PpsR, kinase-PPPase family (combines ADP:protein kinase and phosphorylase activities)	Regulation	4.30664e-13
FSF	225215	COG2336	MazE	Antitoxin component of the MazEF toxin-antitoxin module	Regulation	1.32296e-06
FSF	226204	COG3679	YlbF	Cell fate regulator YlbF, YheA/YmcA/DUF963 family (controls sporulation, competence, biofilm development)	Regulation	0.000115671
FSF	226213	COG3688	YacP	Predicted RNA-binding protein containing a PIN domain	Regulation	2.38726e-06
FSF	226923	COG4550	YmcA	Cell fate regulator YmcA, YheA/YmcA/DUF963 family (controls sporulation, competence, biofilm development)	Regulation	0.00385738
FSF	227190	COG4853	YycI	Two-component signal transduction system YycFG, regulatory protein YycI	Regulation	1.60104e-20
FSF	227200	COG4863	YycH	Two-component signal transduction system YycFG, regulatory protein YycH	Regulation	3.15109e-18
FSF	223463	COG0386	BtuE	Glutathione peroxidase, house-cleaning role in reducing lipid peroxides	Transport	0.0121168
FSF	223467	COG0390	FetB	ABC-type iron transport system FetAB, permease component	Transport	8.42079e-09
FSF	223592	COG0518	GuaA1	GMP synthase - Glutamine amidotransferase domain	Transport	8.70476e-12
FSF	223838	COG0767	MlaE	ABC-type transporter Mla maintaining outer membrane lipid asymmetry, permease component MlaE	Transport	0.00223654
FSF	224044	COG1119	ModF	ABC-type molybdenum transport system, ATPase component/photorepair protein PhrA	Transport	0.00125639
FSF	224052	COG1127	MlaF	ABC-type transporter Mla maintaining outer membrane lipid asymmetry, ATPase component MlaF	Transport	0.0183659
FSF	224060	COG1137	LptB	ABC-type lipopolysaccharide export system, ATPase component	Transport	0.00885459
FSF	224345	COG1428	Dck	Deoxyadenosine/deoxycytidine kinase	Transport	7.49239e-14
FSF	224544	COG1629	CirA	Outer membrane receptor proteins, mostly Fe transport	Transport	0.0332682
FSF	224727	COG1814	Ccc1	Predicted Fe2+/Mn2+ transporter, VIT1/CCC1 family	Transport	0.0214929
FSF	224826	COG1914	MntH	Mn2+ and Fe2+ transporters of the NRAMP family	Transport	0.00020018
FSF	225133	COG2223	NarK	Nitrate/nitrite transporter NarK	Transport	0.0169404
FSF	225312	COG2514	CatE	Catechol-2,3-dioxygenase	Transport	1.26789e-09
FSF	225875	COG3338	Cah	Carbonic anhydrase	Transport	3.06271e-28
FSF	225946	COG3412	DhaM	PTS-EIIA-like component DhaM of the dihydroxyacetone kinase DhaKLM complex	Transport	1.29236e-11
FSF	225975	COG3443	ZinT	Periplasmic Zn/Cd-binding protein ZinT	Transport	0.00192015
FSF	226254	COG3731	SrlB	Phosphotransferase system sorbitol-specific component IIA	Transport	7.9368e-08
FSF	226298	COG3775	SgcC	Phosphotransferase system, galactitol-specific IIC component	Transport	0.00929154
FSF	226631	COG4152	YhaQ	ABC-type uncharacterized transport system, ATPase component	Transport	0.000684441
FSF	226664	COG4206	BtuB	Outer membrane cobalamin receptor protein	Transport	0.0332682
FSF	226750	COG4300	CadD	Cadmium resistance protein CadD, predicted permease	Transport	1.10734e-11
FSF	226879	COG4473	EcsB	Predicted ABC-type exoprotein transport system, permease component	Transport	1.21713e-26
FSF	226970	COG4619	FetA	ABC-type iron transport system FetAB, ATPase component	Transport	1.07299e-12
FSF	227319	COG4986	COG4986	ABC-type anion transport system, duplicated permease component	Transport	0.000660526
FSF	227320	COG4987	CydC	ABC-type transport system involved in cytochrome bd biosynthesis, fused ATPase and permease components	Transport	3.61804e-12
SF	223081	COG0002	ArgC	N-acetyl-gamma-glutamylphosphate reductase	Amino acid metabolism	0.000663072
SF	223089	COG0010	SpeB	Arginase family enzyme	Amino acid metabolism	0.000522699
SF	223118	COG0040	HisG	ATP phosphoribosyltransferase	Amino acid metabolism	0.0144111
SF	223137	COG0059	IlvC	Ketol-acid reductoisomerase	Amino acid metabolism	0.00114737
SF	223143	COG0065	LeuC	Homoaconitase/3-isopropylmalate dehydratase large subunit	Amino acid metabolism	0.00084951
SF	223144	COG0066	LeuD	3-isopropylmalate dehydratase small subunit	Amino acid metabolism	0.00084951
SF	223147	COG0069	GltB2	Glutamate synthase domain 2	Amino acid metabolism	0.0314187
SF	223184	COG0106	HisA	Phosphoribosylformimino-5-aminoimidazole carboxamide ribonucleotide (ProFAR) isomerase	Amino acid metabolism	0.010878
SF	223185	COG0107	HisF	Imidazole glycerol phosphate synthase subunit HisF	Amino acid metabolism	0.0123068
SF	223196	COG0118	HisH	Imidazoleglycerol phosphate synthase glutamine amidotransferase subunit HisH	Amino acid metabolism	0.0151446
SF	223197	COG0119	LeuA	Isopropylmalate/homocitrate/citramalate synthases	Amino acid metabolism	0.000610062
SF	223207	COG0129	IlvD	Dihydroxyacid dehydratase/phosphogluconate dehydratase	Amino acid metabolism	0.00086494
SF	223209	COG0131	HisB2	Imidazoleglycerol phosphate dehydratase HisB	Amino acid metabolism	0.0101315
SF	223217	COG0139	HisI1	Phosphoribosyl-AMP cyclohydrolase	Amino acid metabolism	0.0134355
SF	223219	COG0141	HisD	Histidinol dehydrogenase	Amino acid metabolism	0.00819748
SF	223225	COG0147	TrpE	Anthranilate/para-aminobenzoate synthases component I	Amino acid metabolism	0.035132
SF	223270	COG0192	MetK	S-adenosylmethionine synthetase	Amino acid metabolism	0.0142014
SF	223498	COG0421	SpeE	Spermidine synthase	Amino acid metabolism	1.19844e-06
SF	223517	COG0440	IlvH	Acetolactate synthase, small subunit	Amino acid metabolism	0.000185717
SF	223549	COG0473	LeuB	Isocitrate/isopropylmalate dehydrogenase	Amino acid metabolism	0.00149037
SF	223586	COG0512	PabA	Anthranilate/para-aminobenzoate synthase component II	Amino acid metabolism	0.0457851
SF	223622	COG0548	ArgB	Acetylglutamate kinase	Amino acid metabolism	0.000227122
SF	223634	COG0560	SerB	Phosphoserine phosphatase	Amino acid metabolism	0.00655212
SF	223664	COG0591	PutP	Na+/proline symporter	Amino acid metabolism	6.76254e-05
SF	223719	COG0646	MetH1	Methionine synthase I (cobalamin-dependent), methyltransferase domain	Amino acid metabolism	0.00255628
SF	223757	COG0685	MetF	5,10-methylenetetrahydrofolate reductase	Amino acid metabolism	0.00952664
SF	223781	COG0709	SelD	Selenophosphate synthase	Amino acid metabolism	0.043308
SF	223794	COG0722	AroG1	3-deoxy-D-arabino-heptulosonate 7-phosphate (DAHP) synthase	Amino acid metabolism	0.00738467
SF	223828	COG0757	AroQ	3-dehydroquinate dehydratase	Amino acid metabolism	0.000280494
SF	224040	COG1115	AlsT	Na+/alanine symporter	Amino acid metabolism	0.000442691
SF	224269	COG1350	COG1350	Predicted alternative tryptophan synthase beta-subunit (paralog of TrpB)	Amino acid metabolism	3.34314e-05
SF	224281	COG1362	LAP4	Aspartyl aminopeptidase	Amino acid metabolism	1.21674e-05
SF	224283	COG1364	ArgJ	N-acetylglutamate synthase (N-acetylornithine aminotransferase)	Amino acid metabolism	4.57333e-05
SF	224328	COG1410	MetH2	Methionine synthase I, cobalamin-binding domain	Amino acid metabolism	5.53804e-11
SF	224426	COG1509	EpmB	L-lysine 2,3-aminomutase (EF-P beta-lysylation pathway)	Amino acid metabolism	0.000120394
SF	224601	COG1687	AzlD	Branched-chain amino acid transport protein AzlD	Amino acid metabolism	0.00175008
SF	224662	COG1748	Lys9	Saccharopine dehydrogenase, NADP-dependent	Amino acid metabolism	7.64543e-05
SF	224919	COG2008	GLY1	Threonine aldolase	Amino acid metabolism	0.00107693
SF	225428	COG2873	MET17	O-acetylhomoserine/O-acetylserine sulfhydrylase, pyridoxal phosphate-dependent	Amino acid metabolism	0.000381809
SF	225877	COG3340	PepE	Peptidase E	Amino acid metabolism	7.41742e-06
SF	226206	COG3681	CdsB	L-cysteine desulfidase	Amino acid metabolism	0.000629734
SF	226228	COG3705	HisZ	ATP phosphoribosyltransferase regulatory subunit HisZ	Amino acid metabolism	5.95955e-05
SF	226477	COG3968	GlnA3	Glutamine synthetase type III	Amino acid metabolism	2.15108e-08
SF	226611	COG4126	Dcg1	Asp/Glu/hydantoin racemase	Amino acid metabolism	0.0259783
SF	226967	COG4608	AppF	ABC-type oligopeptide transport system, ATPase component	Amino acid metabolism	0.00210774
SF	227325	COG4992	ArgD	Acetylornithine/succinyldiaminopimelate/putrescine aminotransferase	Amino acid metabolism	0.0013477
SF	223373	COG0296	GlgB	1,4-alpha-glucan branching enzyme	Carbohydrate metabolism	0.0290506
SF	223374	COG0297	GlgA	Glycogen synthase	Carbohydrate metabolism	0.0247337
SF	223525	COG0448	GlgC	ADP-glucose pyrophosphorylase	Carbohydrate metabolism	0.0329101
SF	223652	COG0579	LhgO	L-2-hydroxyglutarate oxidase LhgO	Carbohydrate metabolism	2.12304e-07
SF	223734	COG0662	ManC	Mannose-6-phosphate isomerase, cupin superfamily	Carbohydrate metabolism	0.00307118
SF	223768	COG0696	GpmI	Phosphoglycerate mutase (BPG-independent, AlkP superfamily)	Carbohydrate metabolism	2.91186e-06
SF	224225	COG1306	COG1306	Predicted glycosyl hydrolase, alpha amylase family	Carbohydrate metabolism	0.00874066
SF	224440	COG1523	PulA	Pullulanase/glycogen debranching enzyme	Carbohydrate metabolism	0.0342315
SF	224555	COG1640	MalQ	4-alpha-glucanotransferase	Carbohydrate metabolism	1.02461e-06
SF	224716	COG1803	MgsA	Methylglyoxal synthase	Carbohydrate metabolism	0.000113893
SF	224877	COG1966	CstA	Carbon starvation protein CstA	Carbohydrate metabolism	9.79435e-05
SF	225031	COG2120	LmbE	N-acetylglucosaminyl deacetylase, LmbE family	Carbohydrate metabolism	0.0200935
SF	225044	COG2133	YliI	Glucose/arabinose dehydrogenase, beta-propeller fold	Carbohydrate metabolism	0.0222525
SF	225271	COG2407	FucI	L-fucose isomerase or related protein	Carbohydrate metabolism	7.59892e-08
SF	225325	COG2605	COG2605	Predicted kinase related to galactokinase and mevalonate kinase	Carbohydrate metabolism	0.00369105
SF	225344	COG2730	BglC	Aryl-phospho-beta-D-glucosidase BglC, GH1 family	Carbohydrate metabolism	3.35419e-07
SF	225461	COG2909	MalT	ATP-, maltotriose- and DNA-dependent transcriptional regulator MalT	Carbohydrate metabolism	2.75256e-06
SF	225493	COG2942	YihS	Mannose or cellobiose epimerase, N-acyl-D-glucosamine 2-epimerase family	Carbohydrate metabolism	1.96683e-05
SF	226161	COG3635	ApgM	2,3-bisphosphoglycerate-independent phosphoglycerate mutase, archeal type	Carbohydrate metabolism	8.65214e-06
SF	226356	COG3836	HpcH	2-keto-3-deoxy-L-rhamnonate aldolase RhmA	Carbohydrate metabolism	0.0343654
SF	226467	COG3958	TktA2	Transketolase, C-terminal subunit	Carbohydrate metabolism	6.79522e-09
SF	226468	COG3959	TktA1	Transketolase, N-terminal subunit	Carbohydrate metabolism	1.71823e-08
SF	226632	COG4154	FucU	L-fucose mutarotase/ribose pyranase, RbsD/FucU family	Carbohydrate metabolism	0.0114061
SF	226656	COG4193	LytD	Beta- N-acetylglucosaminidase	Carbohydrate metabolism	0.00505227
SF	226667	COG4211	MglC	ABC-type glucose/galactose transport system, permease component	Carbohydrate metabolism	1.78523e-09
SF	223476	COG0399	WecE	dTDP-4-amino-4,6-dideoxygalactose transaminase	cell membrane	3.40914e-06
SF	223703	COG0630	VirB11	Type IV secretory pathway ATPase VirB11/Archaellum biosynthesis ATPase	cell membrane	7.06798e-05
SF	223906	COG0836	CpsB	Mannose-1-phosphate guanylyltransferase	cell membrane	3.91783e-07
SF	223964	COG1033	COG1033	Predicted exporter protein, RND superfamily	cell membrane	9.10987e-10
SF	224011	COG1086	FlaA1	NDP-sugar epimerase, includes UDP-GlcNAc-inverting 4,6-dehydratase FlaA1 and capsular polysaccharide biosynthesis protein EpsC	cell membrane	0.00250727
SF	224014	COG1089	Gmd	GDP-D-mannose dehydratase	cell membrane	0.0222525
SF	224129	COG1208	GCD1	NDP-sugar pyrophosphorylase, includes eIF-2Bgamma, eIF-2Bepsilon, and LPS biosynthesis proteins	cell membrane	2.1255e-13
SF	224387	COG1470	COG1470	Uncharacterized membrane protein	cell membrane	0.0305913
SF	224437	COG1520	PQQ	Outer membrane protein assembly factor BamB, contains PQQ-like beta-propeller repeat	cell membrane	0.000326801
SF	224501	COG1585	YbbJ	Membrane protein implicated in regulation of membrane protease activity	cell membrane	6.53868e-18
SF	224563	COG1649	YddW	Uncharacterized lipoprotein YddW, UPF0748 family	cell membrane	4.02244e-09
SF	224643	COG1729	YbgF	Periplasmic TolA-binding protein (function unknown)	cell membrane	6.51437e-09
SF	224874	COG1963	YuiD	Acid phosphatase family membrane protein YuiD	cell membrane	0.0319076
SF	224882	COG1971	MntP	Putative Mn2+ efflux pump MntP	cell membrane	2.39776e-08
SF	224963	COG2052	RemA	Regulator of extracellular matrix RemA, YlzA/DUF370 family	cell membrane	1.50243e-06
SF	225066	COG2155	YuzA	Uncharacterized membrane protein YuzA, DUF378 family	cell membrane	1.04104e-06
SF	225187	COG2304	YfbK	Secreted protein containing bacterial Ig-like domain and vWFA domain	cell membrane	0.0472716
SF	225282	COG2426	COG2426	Uncharacterized membrane protein	cell membrane	0.00015811
SF	225308	COG2510	COG2510	Uncharacterized membrane protein	cell membrane	6.14777e-09
SF	225310	COG2512	COG2512	Uncharacterized membrane protein	cell membrane	0.00596208
SF	225390	COG2834	LolA	Outer membrane lipoprotein-sorting protein	cell membrane	1.8624e-07
SF	225421	COG2866	MpaA	Murein tripeptide amidase MpaA	cell membrane	2.90854e-08
SF	225500	COG2949	SanA	Uncharacterized periplasmic protein SanA, affects membrane permeability for vancomycin	cell membrane	0.0391218
SF	225645	COG3103	YgiM	Uncharacterized conserved protein YgiM, contains N-terminal SH3 domain, DUF1202 family	cell membrane	7.37471e-05
SF	225778	COG3238	ydcZ	Uncharacterized membrane protein YdcZ, DUF606 family	cell membrane	8.61571e-10
SF	225851	COG3314	YjiH	Uncharacterized membrane protein YjiH, contains nucleoside recognition GATE domain	cell membrane	0.0183234
SF	225943	COG3409	PGRP	Peptidoglycan-binding (PGRP) domain of peptidoglycan hydrolases	cell membrane	4.50952e-17
SF	226390	COG3872	YqhQ	Uncharacterized conserved protein YqhQ	cell membrane	3.91015e-10
SF	226663	COG4200	EfiE	Predicted lantabiotic-exporting membrane pepmease, EfiE/EfiG/ABC2 family	cell membrane	0.000373045
SF	227057	COG4713	COG4713	Uncharacterized membrane protein	cell membrane	0.00354254
SF	227093	COG4750	LicC	CTP:phosphocholine cytidylyltransferase involved in choline phosphorylation for cell surface LPS epi...	cell membrane	0.0073719
SF	227155	COG4818	COG4818	Uncharacterized membrane protein	cell membrane	0.04399
SF	227217	COG4880	COG4880	Secreted protein containing C-terminal beta-propeller domain distantly related to WD-40 repeats	cell membrane	1.8493e-06
SF	227334	COG5001	COG5001	Predicted signal transduction protein containing a membrane domain, an EAL and a GGDEF domain	cell membrane	0.00525121
SF	227705	COG5418	COG5418	Predicted secreted protein	cell membrane	0.00746245
SF	227713	COG5426	COG5426	Uncharacterized membrane protein	cell membrane	0.000636282
SF	227945	COG5658	COG5658	Uncharacterized membrane protein	cell membrane	0.000298995
SF	227949	COG5662	RsiW	Transmembrane transcriptional regulator (anti-sigma factor RsiW)	cell membrane	0.00596208
SF	223531	COG0455	FlhG	MinD-like ATPase involved in chromosome partitioning or flagellar assembly	cell motility	3.12821e-07
SF	223716	COG0643	CheA	Chemotaxis protein histidine kinase CheA	cell motility	0.00864716
SF	223855	COG0784	CheY	CheY chemotaxis protein or a CheY-like REC (receiver) domain	cell motility	5.59187e-16
SF	223905	COG0835	CheW	Chemotaxis signal transduction protein	cell motility	5.55036e-05
SF	223910	COG0840	Tar	Methyl-accepting chemotaxis protein	cell motility	8.19422e-05
SF	224079	COG1157	FliI	Flagellar biosynthesis/type III secretory pathway ATPase	cell motility	0.00136624
SF	224112	COG1191	FliA	DNA-directed RNA polymerase specialized sigma subunit	cell motility	0.0369289
SF	224176	COG1256	FlgK	Flagellar hook-associated protein FlgK	cell motility	0.00134268
SF	224210	COG1291	MotA	Flagellar motor component MotA	cell motility	0.000108783
SF	224217	COG1298	FlhA	Flagellar biosynthesis pathway, component FlhA	cell motility	0.0384647
SF	224236	COG1317	FliH	Flagellar biosynthesis/type III secretory pathway protein FliH	cell motility	7.83319e-07
SF	224257	COG1338	FliP	Flagellar biosynthetic protein FliP	cell motility	0.00177973
SF	224263	COG1344	FlgL	Flagellin and related hook-associated protein FlgL	cell motility	0.00414992
SF	224264	COG1345	FliD	Flagellar capping protein FliD	cell motility	0.00366345
SF	224271	COG1352	CheR	Methylase of chemotaxis methyl-accepting proteins	cell motility	2.72198e-07
SF	224279	COG1360	MotB	Flagellar motor protein MotB	cell motility	0.0226516
SF	224337	COG1419	FlhF	Flagellar biosynthesis GTPase FlhF	cell motility	0.0417804
SF	224433	COG1516	FliS	Flagellin-specific chaperone FliS	cell motility	0.00119685
SF	224453	COG1536	FliG	Flagellar motor switch protein FliG	cell motility	0.00408868
SF	224474	COG1558	FlgC	Flagellar basal body rod protein FlgC	cell motility	0.00177973
SF	224498	COG1582	FlgEa	Uncharacterized protein YlzI, FlbEa/FlbD family	cell motility	0.0378846
SF	224591	COG1677	FliE	Flagellar hook-basal body complex protein FliE	cell motility	0.00177973
SF	224613	COG1699	FliW	Flagellar assembly factor FliW	cell motility	1.71081e-09
SF	224663	COG1749	FlgE	Flagellar hook protein FlgE	cell motility	0.000100252
SF	224680	COG1766	FliF	Flagellar biosynthesis/type III secretory pathway M-ring protein FliF/YscJ	cell motility	0.00118473
SF	224690	COG1776	CheC	Chemotaxis protein CheY-P-specific phosphatase CheC	cell motility	0.000141228
SF	224728	COG1815	FlgB	Flagellar basal body rod protein FlgB	cell motility	0.00232554
SF	224756	COG1843	FlgD	Flagellar hook assembly protein FlgD	cell motility	0.00408868
SF	224781	COG1868	FliM	Flagellar motor switch protein FliM	cell motility	0.00465058
SF	224783	COG1871	CheD	Chemotaxis receptor (MCP) glutamine deamidase CheD	cell motility	6.05788e-05
SF	224898	COG1987	FliQ	Flagellar biosynthesis protein FliQ	cell motility	0.00177973
SF	224975	COG2064	TadC	Pilus assembly protein TadC	cell motility	1.41633e-05
SF	225111	COG2201	CheB	Chemotaxis response regulator CheB, contains REC and protein-glutamate methylesterase domains	cell motility	6.71919e-06
SF	225352	COG2747	FlgM	Negative regulator of flagellin synthesis (anti-sigma28 factor)	cell motility	0.0111765
SF	225364	COG2805	PilT	Tfp pilus assembly protein PilT, pilus retraction ATPase	cell motility	7.25323e-07
SF	225437	COG2882	FliJ	Flagellar biosynthesis chaperone FliJ	cell motility	0.00147235
SF	225686	COG3144	FliK	Flagellar hook-length control protein FliK	cell motility	6.39449e-07
SF	225731	COG3190	FliO	Flagellar biogenesis protein FliO	cell motility	1.07783e-06
SF	225766	COG3225	GldG	ABC-type uncharacterized transport system involved in gliding motility, auxiliary component	cell motility	1.61415e-05
SF	226166	COG3640	CooC	CO dehydrogenase nickel-insertion accessory protein CooC1	cell motility	0.000100252
SF	227125	COG4786	FlgG	Flagellar basal body rod protein FlgG	cell motility	0.00156073
SF	227295	COG4960	CpaA	Flp pilus assembly protein, protease CpaA	cell motility	1.65692e-06
SF	227296	COG4961	TadG	Flp pilus assembly protein TadG	cell motility	3.54573e-06
SF	227297	COG4962	CpaF	Pilus assembly protein, ATPase of CpaF family	cell motility	6.88757e-13
SF	227300	COG4965	TadB	Flp pilus assembly protein TadB	cell motility	1.58179e-14
SF	227306	COG4972	PilM	Tfp pilus assembly protein, ATPase PilM	cell motility	3.49168e-05
SF	227868	COG5581	YcgR	c-di-GMP-binding flagellar brake protein YcgR, contains PilZNR and PilZ domains	cell motility	9.0636e-07
SF	223597	COG0523	YejR	GTPase, G3E family	central metabolism	0.00437555
SF	223799	COG0727	YkgJ	Fe-S-cluster containining protein	central metabolism	3.64105e-08
SF	223963	COG1032	YgiQ	Radical SAM superfamily enzyme YgiQ, UPF0313 family	central metabolism	4.77384e-09
SF	223977	COG1048	AcnA	Aconitase A	central metabolism	0.00158852
SF	224071	COG1149	COG1149	MinD superfamily P-loop ATPase, contains an inserted ferredoxin domain	central metabolism	9.47042e-13
SF	224100	COG1179	TcdA	tRNA A37 threonylcarbamoyladenosine dehydratase	central metabolism	3.74865e-05
SF	224158	COG1237	COG1237	Metal-dependent hydrolase, beta-lactamase superfamily II	central metabolism	1.17766e-05
SF	224297	COG1379	YqxK	PHP family phosphoesterase with a Zn ribbon	central metabolism	0.0189333
SF	224349	COG1432	LabA	Uncharacterized conserved protein, LabA/DUF88 family	central metabolism	1.87333e-06
SF	224368	COG1451	YgjP	Predicted metal-dependent hydrolase	central metabolism	3.98453e-07
SF	224370	COG1453	COG1453	Predicted oxidoreductase of the aldo/keto reductase family	central metabolism	1.88069e-11
SF	224462	COG1545	COG1545	Uncharacterized OB-fold protein, contains Zn-ribbon domain	central metabolism	0.00867783
SF	224490	COG1574	YtcJ	Predicted amidohydrolase YtcJ	central metabolism	0.0290749
SF	224538	COG1623	DisA	Diadenylate cyclase (c-di-AMP synthetase), DNA integrity scanning protein DisA	central metabolism	0.00233974
SF	224578	COG1664	CcmA	Cytoskeletal protein CcmA, bactofilin family	central metabolism	1.54499e-07
SF	224583	COG1669	COG1669	Predicted nucleotidyltransferase	central metabolism	1.24944e-06
SF	224630	COG1716	FHA	Forkhead associated (FHA) domain, binds pSer, pThr, pTyr	central metabolism	3.65664e-05
SF	224689	COG1775	HgdB	Benzoyl-CoA reductase/2-hydroxyglutaryl-CoA dehydratase subunit, BcrC/BadD/HgdB	central metabolism	0.00100371
SF	224787	COG1875	YlaK	Predicted ribonuclease YlaK, contains NYN-type RNase and PhoH-family ATPase domains	central metabolism	0.00014254
SF	224886	COG1975	XdhC	Xanthine and CO dehydrogenase maturation factor, XdhC/CoxF family	central metabolism	0.0082526
SF	225016	COG2105	YtfP	Uncharacterized conserved protein YtfP, gamma-glutamylcyclotransferase (GGCT)/AIG2-like family	central metabolism	0.000198709
SF	225109	COG2199	GGDEF	GGDEF domain, diguanylate cyclase (c-di-GMP synthetase) or its enzymatically inactive variants	central metabolism	0.000445764
SF	225110	COG2200	EAL	EAL domain, c-di-GMP-specific phosphodiesterase class I (or its enzymatically inactive variant)	central metabolism	9.9661e-07
SF	225116	COG2206	HDGYP	HD-GYP domain, c-di-GMP phosphodiesterase class II (or its inactivated variant)	central metabolism	4.19434e-10
SF	225198	COG2316	COG2316	Predicted hydrolase, HD superfamily	central metabolism	0.000802679
SF	225281	COG2425	ViaA	Uncharacterized protein, contains a von Willebrand factor type A (vWA) domain	central metabolism	0.0211231
SF	225307	COG2509	COG2509	FAD-dependent dehydrogenase	central metabolism	1.58036e-08
SF	225327	COG2607	COG2607	Predicted ATPase, AAA+ superfamily	central metabolism	4.77531e-12
SF	225331	COG2703	COG2703	Hemerythrin	central metabolism	1.04405e-15
SF	225357	COG2766	PrkA	Predicted Ser/Thr protein kinase	central metabolism	0.00855641
SF	225503	COG2954	CYTH	CYTH domain, found in class IV adenylate cyclase and various triphosphatases	central metabolism	2.42654e-17
SF	225815	COG3276	SelB	Selenocysteine-specific translation elongation factor	central metabolism	0.000315661
SF	225831	COG3294	COG3294	Metal-dependent phosphatase/phosphodiesterase, HD supefamily	central metabolism	3.76214e-08
SF	225861	COG3324	COG3324	Predicted enzyme related to lactoylglutathione lyase	central metabolism	0.0489532
SF	225928	COG3393	COG3393	Predicted acetyltransferase, GNAT family	central metabolism	0.00156389
SF	225930	COG3395	YgbK	Uncharacterized conserved protein YgbK, DUF1537 family	central metabolism	0.000308201
SF	225936	COG3401	FN3	Fibronectin type 3 domain	central metabolism	2.21241e-06
SF	225954	COG3420	NosD	Nitrous oxidase accessory protein NosD, contains tandem CASH domains	central metabolism	0.0237613
SF	226071	COG3541	YcgL	Predicted nucleotidyltransferase	central metabolism	0.0347842
SF	226080	COG3550	HipA	Serine/threonine protein kinase HipA, toxin component of the HipAB toxin-antitoxin module	central metabolism	0.000752017
SF	226135	COG3608	COG3608	Predicted deacylase	central metabolism	0.000108111
SF	226382	COG3864	COG3864	Predicted metal-dependent peptidase	central metabolism	3.1328e-07
SF	226410	COG3894	COG3894	Uncharacterized 2Fe-2 and 4Fe-4S clusters-containing protein, contains DUF4445 domain	central metabolism	8.45628e-09
SF	226447	COG3937	PhaF	Polyhydroxyalkanoate synthesis regulator phasin	central metabolism	0.046079
SF	226459	COG3950	COG3950	Predicted ATP-binding protein involved in virulence	central metabolism	0.00078529
SF	226890	COG4492	PheB	ACT domain-containing protein	central metabolism	0.0264917
SF	227224	COG4887	COG4887	Uncharacterized metal-binding protein, DUF1847 family	central metabolism	0.0073719
SF	227245	COG4908	COG4908	Uncharacterized protein, contains a NRPS condensation (elongation) domain	central metabolism	1.72903e-08
SF	227264	COG4927	COG4927	Predicted choloylglycine hydrolase	central metabolism	0.00259508
SF	227310	COG4976	COG4976	Predicted methyltransferase, contains TPR repeat	central metabolism	0.00861158
SF	227348	COG5015	COG5015	Uncharacterized protein, pyridoxamine 5'-phosphate oxidase (PNPOx-like) family	central metabolism	0.00548693
SF	227710	COG5423	COG5423	Predicted metal-binding protein	central metabolism	0.000168309
SF	227779	COG5492	YjdB	Uncharacterized conserved protein YjdB, contains Ig-like domain	central metabolism	0.0299641
SF	223080	COG0001	HemL	Glutamate-1-semialdehyde aminotransferase	Cofactor metabolism	0.0075848
SF	223086	COG0007	CysG	Uroporphyrinogen-III methylase (siroheme synthase)	Cofactor metabolism	0.000254966
SF	223108	COG0029	NadB	Aspartate oxidase	Cofactor metabolism	2.13436e-05
SF	223191	COG0113	HemB	Delta-aminolevulinic acid dehydratase, porphobilinogen synthase	Cofactor metabolism	0.00582924
SF	223235	COG0157	NadC	Nicotinate-nucleotide pyrophosphorylase	Cofactor metabolism	0.000236052
SF	223253	COG0175	CysH	3'-phosphoadenosine 5'-phosphosulfate sulfotransferase (PAPS reductase)/FAD synthetase or related enzyme	Cofactor metabolism	2.15482e-09
SF	223259	COG0181	HemC	Porphobilinogen deaminase	Cofactor metabolism	0.000320342
SF	223445	COG0368	CobS	Cobalamin synthase	Cofactor metabolism	6.6907e-07
SF	223450	COG0373	HemA	Glutamyl-tRNA reductase	Cofactor metabolism	0.00118283
SF	223456	COG0379	NadA	Quinolinate synthase	Cofactor metabolism	0.000162237
SF	223499	COG0422	ThiC	Thiamine biosynthesis protein ThiC	Cofactor metabolism	0.000197289
SF	223576	COG0502	BioB	Biotin synthase or related enzyme	Cofactor metabolism	0.000168798
SF	223629	COG0555	CysU	ABC-type sulfate transport system, permease component	Cofactor metabolism	3.31615e-05
SF	223942	COG1010	CobJ	Precorrin-3B methylase	Cofactor metabolism	2.31873e-06
SF	223966	COG1035	FrhB	Coenzyme F420-reducing hydrogenase, beta subunit	Cofactor metabolism	5.80782e-06
SF	223988	COG1060	ThiH	2-iminoacetate synthase ThiH/Menaquinone biosynthesis enzyme MqnC	Cofactor metabolism	9.07215e-07
SF	224043	COG1118	CysA	ABC-type sulfate/molybdate transport systems, ATPase component	Cofactor metabolism	0.0265518
SF	224189	COG1270	CbiB	Cobalamin biosynthesis protein CobD/CbiB	Cofactor metabolism	1.86156e-08
SF	224320	COG1402	ArfB	Creatinine amidohydrolase/Fe(II)-dependent formamide hydrolase involved in riboflavin and F420 biosynthesis	Cofactor metabolism	5.53704e-06
SF	224409	COG1492	CobQ	Cobyric acid synthase	Cofactor metabolism	8.49033e-08
SF	224438	COG1521	CoaX	Pantothenate kinase type III	Cofactor metabolism	1.27326e-06
SF	224458	COG1541	PaaK	Phenylacetate-coenzyme A ligase PaaK, adenylate-forming domain family	Cofactor metabolism	9.00884e-07
SF	224463	COG1546	PncC	Nicotinamide mononucleotide (NMN) deamidase PncC	Cofactor metabolism	0.000848852
SF	224562	COG1648	CysG2	Siroheme synthase (precorrin-2 oxidase/ferrochelatase domain)	Cofactor metabolism	0.00591976
SF	224710	COG1797	CobB	Cobyrinic acid a,c-diamide synthase	Cofactor metabolism	1.01318e-06
SF	224815	COG1903	CbiD	Cobalamin biosynthesis protein CbiD	Cofactor metabolism	5.45377e-07
SF	224841	COG1930	CbiN	ABC-type cobalt transport system, periplasmic component	Cofactor metabolism	0.000547816
SF	224843	COG1932	SerC	Phosphoserine aminotransferase	Cofactor metabolism	0.0411525
SF	224933	COG2022	ThiG	Thiamin biosynthesis thiazole synthase ThiGH, ThiG subunit	Cofactor metabolism	0.0322933
SF	224949	COG2038	CobT	NaMN:DMB phosphoribosyltransferase	Cofactor metabolism	8.07799e-08
SF	224979	COG2068	MocA	CTP:molybdopterin cytidylyltransferase MocA	Cofactor metabolism	6.18119e-05
SF	224984	COG2073	CbiG	Cobalamin biosynthesis protein CbiG	Cofactor metabolism	6.04942e-07
SF	224993	COG2082	CobH	Precorrin isomerase	Cofactor metabolism	1.69923e-06
SF	224998	COG2087	CobU	Adenosyl cobinamide kinase/adenosyl cobinamide phosphate guanylyltransferase	Cofactor metabolism	3.3604e-08
SF	225002	COG2091	Sfp	Phosphopantetheinyl transferase	Cofactor metabolism	1.82598e-10
SF	225010	COG2099	CobK	Precorrin-6x reductase	Cofactor metabolism	9.48831e-05
SF	225015	COG2104	ThiS	Sulfur carrier protein ThiS (thiamine biosynthesis)	Cofactor metabolism	0.0133679
SF	225020	COG2109	BtuR	ATP:corrinoid adenosyltransferase	Cofactor metabolism	4.20343e-11
SF	225151	COG2242	CobL	Precorrin-6B methylase 2	Cofactor metabolism	0.00027161
SF	225152	COG2243	CobF	Precorrin-2 methylase	Cofactor metabolism	9.29708e-06
SF	225430	COG2875	CobM	Precorrin-4 methylase	Cofactor metabolism	5.45377e-07
SF	225776	COG3236	ybiA	N-glycosylase of 5-amino-6-ribosylamino-2,4-pyrimidinedione 5?-phosphate (riboflavin biosynthesis damage control)	Cofactor metabolism	9.10449e-07
SF	226665	COG4208	CysW	ABC-type sulfate transport system, permease component	Cofactor metabolism	0.00369105
SF	227159	COG4822	CbiK	Cobalamin biosynthesis protein CbiK, Co2+ chelatase	Cofactor metabolism	1.01318e-06
SF	224124	COG1203	Cas3	CRISPR/Cas system-associated endonuclease/helicase Cas3	Defence mechanisms	0.0241559
SF	224262	COG1343	Cas2	CRISPR/Cas system-associated endoribonuclease Cas2	Defence mechanisms	0.00122692
SF	224385	COG1468	Cas4	CRISPR/Cas system-associated exonuclease Cas4, RecB family	Defence mechanisms	3.08708e-06
SF	225159	COG2250	HEPN	HEPN domain	Defence mechanisms	0.0237613
SF	225213	COG2334	SrkA	Ser/Thr protein kinase RdoA involved in Cpx stress response, MazF antagonist	Defence mechanisms	8.16915e-06
SF	225322	COG2602	YbxI	Beta-lactamase class D	Defence mechanisms	4.63146e-07
SF	225341	COG2720	YoaR	Vancomycin resistance protein YoaR (function unknown), contains peptidoglycan-binding and VanW domains	Defence mechanisms	1.23624e-07
SF	225737	COG3196	CbrC	Uncharacterized protein CbrC, UPF0167 family	Defence mechanisms	0.0358034
SF	225998	COG3467	NimA	Nitroimidazol reductase NimA or a related FMN-containing flavoprotein, pyridoxamine 5'-phosphate oxidase superfamily	Defence mechanisms	0.0475954
SF	226175	COG3649	Csh2	CRISPR/Cas system type I-B associated protein Csh2, Cas7 group, RAMP superfamily	Defence mechanisms	1.61633e-05
SF	226672	COG4219	MecR1	Signal transducer regulating beta-lactamase production, contains metallopeptidase domain	Defence mechanisms	1.76062e-07
SF	227182	COG4845	CatA	Chloramphenicol O-acetyltransferase	Defence mechanisms	0.0189554
SF	223200	COG0122	AlkA	3-methyladenine DNA glycosylase/8-oxoguanine DNA glycosylase	DNA modification and replication	7.25323e-07
SF	223386	COG0309	HypE	Hydrogenase maturation factor	DNA modification and replication	1.41892e-05
SF	223403	COG0326	HtpG	Molecular chaperone, HSP90 family	DNA modification and replication	5.6197e-10
SF	223415	COG0338	Dam	Site-specific DNA-adenine methylase	DNA modification and replication	0.0346512
SF	223500	COG0423	GRS1	Glycyl-tRNA synthetase (class II)	DNA modification and replication	1.31157e-12
SF	223542	COG0466	Lon	ATP-dependent Lon protease, bacterial type	DNA modification and replication	9.65874e-06
SF	223625	COG0551	YrdD	ssDNA-binding Zn-finger and Zn-ribbon domains of topoisomerase 1	DNA modification and replication	0.0256397
SF	223679	COG0606	YifB	Predicted ATPase with chaperone activity	DNA modification and replication	6.37278e-08
SF	223686	COG0613	YciV	Predicted metal-dependent phosphoesterase TrpH, contains PHP domain	DNA modification and replication	1.51825e-05
SF	223694	COG0621	MiaB	tRNA A37 methylthiotransferase MiaB	DNA modification and replication	2.77489e-05
SF	223756	COG0684	RraA	Regulator of RNase E activity RraA	DNA modification and replication	0.00987806
SF	223863	COG0792	YraN	Predicted endonuclease distantly related to archaeal Holliday junction resolvase	DNA modification and replication	6.57448e-08
SF	223919	COG0850	MinC	Septum formation inhibitor MinC	DNA modification and replication	0.00409758
SF	223920	COG0851	MinE	Septum formation topological specificity factor MinE	DNA modification and replication	1.16017e-15
SF	223932	COG0864	NikR	Metal-responsive transcriptional regulator, contains CopG/Arc/MetJ DNA-binding domain	DNA modification and replication	0.000752017
SF	223957	COG1026	Cym1	Zn-dependent peptidase, M16 (insulinase) family	DNA modification and replication	0.0212735
SF	223971	COG1041	Trm11	tRNA G10 N-methylase Trm11	DNA modification and replication	0.000544716
SF	223976	COG1047	SlpA	FKBP-type peptidyl-prolyl cis-trans isomerase 2	DNA modification and replication	0.0364541
SF	224037	COG1112	DNA2	Superfamily I DNA and/or RNA helicase	DNA modification and replication	0.00366345
SF	224106	COG1185	Pnp	Polyribonucleotide nucleotidyltransferase (polynucleotide phosphorylase)	DNA modification and replication	0.00123605
SF	224146	COG1225	Bcp	Peroxiredoxin	DNA modification and replication	0.00109458
SF	224157	COG1236	YSH1	RNA processing exonuclease, beta-lactamase fold, Cft2 family	DNA modification and replication	2.21705e-10
SF	224192	COG1273	YkoV	Non-homologous end joining protein Ku, dsDNA break repair	DNA modification and replication	0.0126492
SF	224229	COG1310	Rri1	Proteasome lid subunit RPN8/RPN11, contains Jab1/MPN domain metalloenzyme (JAMM) motif	DNA modification and replication	0.0126492
SF	224261	COG1342	COG1342	Predicted DNA-binding protein, UPF0251 family	DNA modification and replication	6.41553e-08
SF	224322	COG1404	AprE	Serine protease, subtilisin family	DNA modification and replication	0.0241298
SF	224356	COG1439	Nob1	rRNA maturation endonuclease Nob1	DNA modification and replication	1.97531e-05
SF	224439	COG1522	Lrp	DNA-binding transcriptional regulator, Lrp family	DNA modification and replication	0.00322008
SF	224447	COG1530	CafA	Ribonuclease G or E	DNA modification and replication	7.26969e-06
SF	224449	COG1532	COG1532	Predicted RNA-binding protein	DNA modification and replication	0.00282197
SF	224450	COG1533	SplB	DNA repair photolyase	DNA modification and replication	2.2312e-15
SF	224604	COG1690	RtcB	RNA-splicing ligase RtcB, repairs tRNA damage	DNA modification and replication	0.00299141
SF	224634	COG1720	TsaA	tRNA (Thr-GGU) A37 N-methylase	DNA modification and replication	2.96785e-14
SF	224648	COG1734	DksA	RNA polymerase-binding transcription factor DksA	DNA modification and replication	0.00596208
SF	224706	COG1793	CDC9	ATP-dependent DNA ligase	DNA modification and replication	0.00465442
SF	224755	COG1842	PspA	Phage shock protein A	DNA modification and replication	0.00146705
SF	224761	COG1848	COG1848	Predicted nucleic acid-binding protein, contains PIN domain	DNA modification and replication	0.0126492
SF	224865	COG1954	GlpP	Glycerol-3-phosphate responsive antiterminator (mRNA-binding)	DNA modification and replication	2.11208e-05
SF	224907	COG1996	RPC10	DNA-directed RNA polymerase, subunit RPC12/RpoP, contains C4-type Zn-finger	DNA modification and replication	9.92443e-06
SF	225074	COG2163	RPL14A	Ribosomal protein L14E/L6E/L27E	DNA modification and replication	0.0077464
SF	225097	COG2186	FadR	DNA-binding transcriptional regulator, FadR family	DNA modification and replication	6.55521e-09
SF	225143	COG2234	Iap	Zn-dependent amino- or carboxypeptidase, M28 family	DNA modification and replication	1.41153e-09
SF	225230	COG2355	COG2355	Zn-dependent dipeptidase, microsomal dipeptidase homolog	DNA modification and replication	1.69901e-09
SF	225427	COG2872	AlaX	Ser-tRNA(Ala) deacylase AlaX (editing enzyme)	DNA modification and replication	7.10893e-09
SF	225447	COG2894	MinD	Septum formation inhibitor-activating ATPase MinD	DNA modification and replication	3.31872e-07
SF	225848	COG3311	AlpA	Predicted DNA-binding transcriptional regulator AlpA	DNA modification and replication	0.000403293
SF	225891	COG3355	COG3355	Predicted transcriptional regulator	DNA modification and replication	6.40916e-06
SF	226109	COG3581	COG3581	Predicted nucleotide-binding protein, sugar kinase/HSP70/actin superfamily	DNA modification and replication	0.0157714
SF	226126	COG3598	RepA	RecA-family ATPase	DNA modification and replication	2.95073e-07
SF	226156	COG3629	DnrI	DNA-binding transcriptional activator of the SARP family	DNA modification and replication	0.00323137
SF	226189	COG3663	Mug	G:T/U-mismatch repair DNA glycosylase	DNA modification and replication	7.35002e-05
SF	226219	COG3695	Atl1	Alkylated DNA nucleotide flippase Atl1, participates in nucleotide excision repair, Ada-like DNA-binding domain	DNA modification and replication	2.69731e-08
SF	226230	COG3707	AmiR	Two-component response regulator, AmiR/NasT family, consists of REC and RNA-binding antiterminator (ANTAR) domains	DNA modification and replication	7.74926e-06
SF	226350	COG3829	RocR	Transcriptional regulator containing PAS, AAA-type ATPase, and DNA-binding Fis domains	DNA modification and replication	0.00177413
SF	226680	COG4227	ArdC	Antirestriction protein ArdC	DNA modification and replication	0.0202273
SF	226727	COG4277	COG4277	Predicted DNA-binding protein with the Helix-hairpin-helix motif	DNA modification and replication	4.07708e-10
SF	226744	COG4294	Uve	UV DNA damage repair endonuclease	DNA modification and replication	3.23225e-05
SF	226893	COG4496	YerC	Predicted DNA-binding transcriptional regulator YerC, contains ArsR-like HTH domain	DNA modification and replication	2.08804e-06
SF	226983	COG4636	Uma2	Endonuclease, Uma2 family (restriction endonuclease fold)	DNA modification and replication	1.19998e-09
SF	227069	COG4725	IME4	N6-adenosine-specific RNA methylase IME4	DNA modification and replication	1.43504e-06
SF	227141	COG4804	YhcG	Predicted nuclease of restriction endonuclease-like (RecB) superfamily, DUF1016 family	DNA modification and replication	0.0220138
SF	227163	COG4826	SERPIN	Serine protease inhibitor	DNA modification and replication	0.00549919
SF	227207	COG4870	COG4870	Cysteine protease, C1A family	DNA modification and replication	5.34531e-09
SF	227278	COG4942	EnvC	Septal ring factor EnvC, activator of murein hydrolases AmiA and AmiB	DNA modification and replication	0.00174255
SF	227324	COG4991	YraI	Uncharacterized conserved protein YraI	DNA modification and replication	0.0364541
SF	227511	COG5184	ATS1	Alpha-tubulin suppressor and related RCC1 domain-containing proteins	DNA modification and replication	0.000766332
SF	227604	COG5279	CYK3	Cytokinesis protein 3, contains TGc (transglutaminase/protease-like) domain	DNA modification and replication	2.212e-13
SF	227947	COG5660	YlaC	Predicted anti-sigma-YlaC factor YlaD, contains Zn-finger domain	DNA modification and replication	2.16617e-12
SF	223425	COG0348	NapH	Polyferredoxin	Energy production	3.22547e-06
SF	223449	COG0372	GltA	Citrate synthase	Energy production	0.00934392
SF	223503	COG0426	NorV	Flavorubredoxin	Energy production	8.86685e-07
SF	223514	COG0437	HybA	Fe-S-cluster-containing dehydrogenase component	Energy production	6.68371e-05
SF	223612	COG0538	Icd	Isocitrate dehydrogenase	Energy production	0.000108313
SF	223856	COG0785	CcdA	Cytochrome c biogenesis protein CcdA	Energy production	8.94886e-05
SF	223946	COG1014	PorG	Pyruvate:ferredoxin oxidoreductase or related 2-oxoacid:ferredoxin oxidoreductase, gamma subunit	Energy production	1.662e-05
SF	223967	COG1036	COG1036	Archaeal flavoprotein	Energy production	8.3458e-05
SF	224065	COG1142	HycB	Fe-S-cluster-containing hydrogenase component 2	Energy production	0.00123857
SF	224066	COG1143	NuoI	Formate hydrogenlyase subunit 6/NADH:ubiquinone oxidoreductase 23 kD subunit (chain I)	Energy production	3.78099e-10
SF	224068	COG1145	NapF	Ferredoxin	Energy production	0.000227432
SF	224073	COG1151	Hcp	Hydroxylamine reductase (hybrid-cluster protein)	Energy production	6.57448e-08
SF	224171	COG1251	NirB	NAD(P)H-nitrite reductase, large subunit	Energy production	1.41892e-05
SF	224232	COG1313	PflX	Uncharacterized Fe-S protein PflX, radical SAM superfamily	Energy production	6.39267e-12
SF	224238	COG1319	CoxM	CO or xanthine dehydrogenase, FAD-binding subunit	Energy production	4.68936e-10
SF	224267	COG1348	NifH	Nitrogenase subunit NifH, an ATPase	Energy production	0.00299141
SF	224308	COG1390	NtpE	Archaeal/vacuolar-type H+-ATPase subunit E/Vma4	Energy production	0.0136139
SF	224350	COG1433	NifX	Predicted Fe-Mo cluster-binding protein, NifX family	Energy production	6.09818e-07
SF	224373	COG1456	CdhE	CO dehydrogenase/acetyl-CoA synthase gamma subunit (corrinoid Fe-S protein)	Energy production	0.00161138
SF	224446	COG1529	CoxL	CO or xanthine dehydrogenase, Mo-binding subunit	Energy production	7.3321e-05
SF	224508	COG1592	YotD	Rubrerythrin	Energy production	1.03974e-05
SF	224530	COG1614	CdhC	CO dehydrogenase/acetyl-CoA synthase beta subunit	Energy production	0.0010816
SF	224540	COG1625	NifB	Fe-S oxidoreductase, related to NifB/MoaA family	Energy production	2.00497e-12
SF	224687	COG1773	YgaK	Rubredoxin	Energy production	0.00525334
SF	224751	COG1838	FumA	Tartrate dehydratase beta subunit/Fumarate hydratase class I, C-terminal domain	Energy production	3.0764e-11
SF	224806	COG1894	NuoF	NADH:ubiquinone oxidoreductase, NADH-binding 51 kD subunit (chain F)	Energy production	0.00677686
SF	224817	COG1905	NuoE	NADH:ubiquinone oxidoreductase 24 kD subunit (chain E)	Energy production	0.0127692
SF	224862	COG1951	TtdA	Tartrate dehydratase alpha subunit/Fumarate hydratase class I, N-terminal domain	Energy production	2.50182e-11
SF	224936	COG2025	FixB	Electron transfer flavoprotein, alpha subunit	Energy production	0.0175739
SF	224980	COG2069	CdhD	CO dehydrogenase/acetyl-CoA synthase delta subunit (corrinoid Fe-S protein)	Energy production	0.00282197
SF	224991	COG2080	CoxS	Aerobic-type carbon monoxide dehydrogenase, small subunit, CoxS/CutS family	Energy production	1.52213e-09
SF	224997	COG2086	FixA	Electron transfer flavoprotein, alpha and beta subunits	Energy production	0.0351052
SF	225433	COG2878	RnfB	Na+-translocating ferredoxin:NAD+ oxidoreductase RNF, RnfB subunit	Energy production	3.47868e-08
SF	225722	COG3181	TctC	Tripartite-type tricarboxylate transporter, receptor component TctC	Energy production	0.0304593
SF	225945	COG3411	2Fe2S	(2Fe-2S) ferredoxin	Energy production	8.35964e-06
SF	226684	COG4231	IorA	TPP-dependent indolepyruvate ferredoxin oxidoreductase, alpha subunit	Energy production	3.25898e-08
SF	226972	COG4624	Nar1	Iron only hydrogenase large subunit, C-terminal domain	Energy production	8.50287e-08
SF	227003	COG4656	RnfC	Na+-translocating ferredoxin:NAD+ oxidoreductase RNF, RnfC subunit	Energy production	1.97628e-05
SF	227004	COG4657	RnfA	Na+-translocating ferredoxin:NAD+ oxidoreductase RNF, RnfA subunit	Energy production	1.79859e-08
SF	227005	COG4658	RnfD	Na+-translocating ferredoxin:NAD+ oxidoreductase RNF, RnfD subunit	Energy production	2.95515e-07
SF	227006	COG4659	RnfG	Na+-translocating ferredoxin:NAD+ oxidoreductase RNF, RnfG subunit	Energy production	1.1049e-08
SF	227007	COG4660	RnfE	Na+-translocating ferredoxin:NAD+ oxidoreductase RNF, RnfE subunit	Energy production	1.79859e-08
SF	227345	COG5012	MtbC1	Methanogenic corrinoid protein MtbC1	Energy production	2.76938e-05
SF	223533	COG0457	TPR	Tetratricopeptide (TPR) repeat	Function unknown	0.00110812
SF	224031	COG1106	AAA15	ATPase/GTPase, AAA15 family	Function unknown	0.0141593
SF	224234	COG1315	COG1315	Uncharacterized conserved protein, DUF342 family	Function unknown	1.67705e-08
SF	224280	COG1361	COG1361	Uncharacterized conserved protein	Function unknown	2.06475e-05
SF	224494	COG1578	COG1578	Uncharacterized conserved protein, contains ATP-grasp and redox domains	Function unknown	0.000209353
SF	224569	COG1655	COG1655	Uncharacterized protein, DUF2225 family	Function unknown	0.00133882
SF	224642	COG1728	YaaR	Uncharacterized protein YaaR, TM1646/DUF327 family	Function unknown	0.000132631
SF	224807	COG1895	COG1895	Uncharacterized protein, contains HEPN domain, UPF0332 family	Function unknown	0.00233974
SF	224917	COG2006	COG2006	Uncharacterized conserved protein, DUF362 family	Function unknown	1.41755e-06
SF	224924	COG2013	AIM24	Uncharacterized conserved protein, AIM24 family	Function unknown	0.000412945
SF	225069	COG2158	COG2158	Uncharacterized protein, contains a Zn-finger-like domain	Function unknown	3.60294e-05
SF	225218	COG2340	YkwD	Uncharacterized conserved protein YkwD, contains CAP (CSP/antigen 5/PR1) domain	Function unknown	0.0044692
SF	225299	COG2456	COG2456	Uncharacterized protein	Function unknown	0.0123068
SF	225358	COG2768	COG2768	Uncharacterized Fe-S cluster protein	Function unknown	0.000199508
SF	225557	COG3012	YchJ	Uncharacterized conserved protein YchJ, contains N- and C-terminal SEC-C domains	Function unknown	8.51021e-09
SF	225750	COG3209	RhsA	Uncharacterized conserved protein RhaS, contains 28 RHS repeats	Function unknown	1.02265e-07
SF	225855	COG3318	YecA	Uncharacterized conserved protein YecA, UPF0149 family, contains C-terminal Zn-binding SEC-C motif	Function unknown	3.18642e-06
SF	225895	COG3359	YprB	Uncharacterized conserved protein YprB, contains RNaseH-like and TPR domains	Function unknown	2.94329e-06
SF	226063	COG3533	COG3533	Uncharacterized conserved protein, DUF1680 family	Function unknown	0.00606504
SF	226073	COG3543	COG3543	Uncharacterized protein	Function unknown	0.00148341
SF	226131	COG3603	COG3603	Uncharacterized protein	Function unknown	0.00173893
SF	226278	COG3755	YecT	Uncharacterized conserved protein YecT, DUF1311 family	Function unknown	4.77656e-05
SF	226326	COG3804	COG3804	Uncharacterized protein	Function unknown	0.0051593
SF	226380	COG3862	COG3862	Uncharacterized protein with two CxxC motifs	Function unknown	2.31805e-08
SF	226452	COG3943	COG3943	Uncharacterized conserved protein	Function unknown	0.000102013
SF	226661	COG4198	COG4198	Uncharacterized conserved protein, DUF1015 family	Function unknown	2.48749e-05
SF	226736	COG4286	COG4286	Uncharacterized protein, UPF0160 family	Function unknown	0.00369105
SF	226782	COG4332	COG4332	Uncharacterized protein	Function unknown	0.0222525
SF	226898	COG4509	COG4509	Uncharacterized protein	Function unknown	5.33841e-07
SF	227072	COG4728	COG4728	Uncharacterized protein, DUF1653 family	Function unknown	1.62657e-05
SF	227090	COG4747	ACTx2	Uncharacterized conserved protein, contains tandem ACT domains	Function unknown	0.000104918
SF	227142	COG4805	COG4805	Uncharacterized conserved protein, DUF885 familyt	Function unknown	4.70461e-11
SF	227196	COG4859	COG4859	Uncharacterized protein	Function unknown	6.63146e-05
SF	227203	COG4866	COG4866	Uncharacterized protein	Function unknown	1.38124e-06
SF	227205	COG4868	COG4868	Uncharacterized protein, UPF0371 family	Function unknown	1.32816e-07
SF	227214	COG4877	COG4877	Uncharacterized protein	Function unknown	0.0463015
SF	227250	COG4913	COG4913	Uncharacterized protein, contains a C-terminal ATPase domain	Function unknown	6.09818e-07
SF	227344	COG5011	COG5011	Uncharacterized conserved protein, DUF2344 family	Function unknown	1.4865e-09
SF	227874	COG5587	COG5587	Uncharacterized conserved protein, DUF2461 family	Function unknown	7.81643e-06
SF	225881	COG3344	YkfC	Retron-type reverse transcriptase	Mobile elements	0.000663072
SF	226028	COG3497	COG3497	Phage tail sheath protein FI	Mobile elements	0.00625493
SF	226031	COG3500	gpD	Phage protein D	Mobile elements	0.0151085
SF	226846	COG4422	COG4422	Bacteriophage protein gp37	Mobile elements	1.69128e-07
SF	227708	COG5421	COG5421	Transposase	Mobile elements	0.0491131
SF	223310	COG0232	Dgt	dGTP triphosphohydrolase	Nucleotide transport and metabolism	1.29123e-05
SF	224027	COG1102	CmkB	Cytidylate kinase	Nucleotide transport and metabolism	2.87393e-09
SF	224533	COG1618	THEP1	Nucleoside-triphosphatase THEP1	Nucleotide transport and metabolism	3.31615e-05
SF	224695	COG1781	PyrI	Aspartate carbamoyltransferase, regulatory subunit	Nucleotide transport and metabolism	4.20105e-08
SF	225373	COG2816	NPY1	NADH pyrophosphatase NudC, Nudix superfamily	Nucleotide transport and metabolism	4.93519e-05
SF	225898	COG3363	PurO	Archaeal IMP cyclohydrolase	Nucleotide transport and metabolism	5.88531e-16
SF	224248	COG1329	CdnL	RNA polymerase-interacting regulator, CarD/CdnL/TRCF family	Regulation	6.34888e-07
SF	224468	COG1551	CsrA	sRNA-binding carbon storage regulator CsrA	Regulation	1.02805e-09
SF	225108	COG2198	HPtr	HPt (histidine-containing phosphotransfer) domain	Regulation	1.29566e-08
SF	225114	COG2204	AtoC	DNA-binding transcriptional response regulator, NtrC family, contains REC, AAA-type ATPase, and a Fis-type DNA-binding domains	Regulation	0.00327938
SF	225612	COG3070	TfoX	Transcriptional regulator of competence genes, TfoX/Sxy family	Regulation	0.000233667
SF	225971	COG3437	RpfG	Response regulator c-di-GMP phosphodiesterase, RpfG family, contains REC and HD-GYP domains	Regulation	6.29e-11
SF	226229	COG3706	PleD	Two-component response regulator, PleD family, consists of two REC domains and a diguanylate cyclase (GGDEF) domain	Regulation	0.000219777
SF	226355	COG3835	CdaR	Sugar diacid utilization regulator	Regulation	0.0146916
SF	226456	COG3947	SAPR	Two-component response regulator, SAPR family, consists of REC, wHTH and BTAD domains	Regulation	1.20916e-07
SF	227853	COG5566	COG5566	Transcriptional regulator, Middle operon regulator (Mor) family	Regulation	4.98089e-05
SF	223609	COG0535	SkfB	Radical SAM superfamily enzyme, MoaA/NifB/PqqE/SkfB family	sporulation	0.00171792
SF	223772	COG0700	SpmB	Spore maturation protein SpmB (function unknown)	sporulation	2.93677e-20
SF	224285	COG1366	SpoIIAA	Anti-anti-sigma regulatory factor (antagonist of anti-sigma factor)	sporulation	9.17266e-12
SF	224785	COG1873	YlmC	Sporulation protein YlmC, PRC-barrel domain family	sporulation	1.8116e-28
SF	224913	COG2002	AbrB	Bifunctional DNA-binding transcriptional regulator of stationary/sporulation/toxin gene expression and antitoxin component of the YhaV-PrlF toxin-antitoxin module	sporulation	1.07696e-10
SF	224943	COG2032	SodC	Cu/Zn superoxide dismutase	sporulation	1.67705e-08
SF	224999	COG2088	SpoVG	DNA-binding protein SpoVG, cell septation regulator	sporulation	1.10771e-12
SF	225083	COG2172	RsbW	Anti-sigma regulatory factor (Ser/Thr protein kinase)	sporulation	2.85536e-12
SF	225118	COG2208	RsbU	Serine phosphatase RsbU, regulator of sigma subunit	sporulation	1.14694e-12
SF	225234	COG2359	SpoVS	Stage V sporulation protein SpoVS (function unknown)	sporulation	8.97911e-05
SF	225259	COG2385	SpoIID	Peptidoglycan hydrolase (amidase) enhancer domain	sporulation	1.49912e-13
SF	225336	COG2715	SpmA	Spore maturation protein SpmA (function unknown)	sporulation	8.31816e-26
SF	225339	COG2718	YeaH	Uncharacterized conserved protein YeaH/YhbH, required for sporulation, DUF444 family	sporulation	0.019375
SF	226076	COG3546	CotJC	Mn-containing catalase (includes spore coat protein CotJC)	sporulation	2.03441e-11
SF	226296	COG3773	CwlJ	Cell wall hydrolase CwlJ, involved in spore germination	sporulation	2.1094e-24
SF	226372	COG3854	SpoIIIAA	Stage III sporulation protein SpoIIIAA	sporulation	2.87214e-24
SF	226376	COG3858	YaaH	Spore germination protein YaaH	sporulation	4.3006e-05
SF	226391	COG3874	YtfJ	Uncharacterized spore protein YtfJ	sporulation	4.29771e-18
SF	227351	COG5018	KapD	Inhibitor of the KinA pathway to sporulation, predicted exonuclease	sporulation	1.44095e-09
SF	227642	COG5337	CotH	Spore coat protein CotH	sporulation	0.000224113
SF	227688	COG5401	GerM	Spore germination protein GerM	sporulation	6.80346e-10
SF	227864	COG5577	CotF	Spore coat protein CotF	sporulation	6.13295e-09
SF	223323	COG0245	IspF	2C-methyl-D-erythritol 2,4-cyclodiphosphate synthase	Transport	0.00213732
SF	223419	COG0342	SecD	Preprotein translocase subunit SecD	Transport	3.05775e-07
SF	223464	COG0387	ChaA	Ca2+/H+ antiporter	Transport	0.0237613
SF	223604	COG0530	ECM27	Ca2+/Na+ antiporter	Transport	3.14236e-12
SF	223805	COG0733	YocR	Na+-dependent transporter, SNF family	Transport	8.46126e-07
SF	223814	COG0743	Dxr	1-deoxy-D-xylulose 5-phosphate reductoisomerase	Transport	7.42443e-10
SF	223832	COG0761	IspH	4-Hydroxy-3-methylbut-2-enyl diphosphate reductase IspH	Transport	4.09498e-07
SF	223891	COG0821	IspG	4-hydroxy-3-methylbut-2-en-1-yl diphosphate synthase IspG/GcpE	Transport	1.78023e-05
SF	223893	COG0823	TolB	Periplasmic component of the Tol biopolymer transport system	Transport	0.0152583
SF	223953	COG1022	FAA1	Long-chain acyl-CoA synthetase (AMP-forming)	Transport	2.32083e-05
SF	224099	COG1178	FbpB	ABC-type Fe3+ transport system, permease component	Transport	0.00562557
SF	224104	COG1183	PssA	Phosphatidylserine synthase	Transport	0.00121023
SF	224134	COG1213	COG1213	Choline kinase	Transport	0.000438817
SF	224202	COG1283	NptA	Na+/phosphate symporter	Transport	7.18196e-05
SF	224413	COG1496	YfiH	Copper oxidase (laccase) domain	Transport	1.34908e-06
SF	224529	COG1613	Sbp	ABC-type sulfate transport system, periplasmic component	Transport	0.00217794
SF	224548	COG1633	YhjR	Rubrerythrin	Transport	2.6288e-09
SF	224822	COG1910	YvgK	Periplasmic molybdate-binding protein/domain	Transport	0.000510652
SF	224835	COG1924	YjiL	Activator of 2-hydroxyglutaryl-CoA dehydratase (HSP70-class ATPase domain)	Transport	0.00499752
SF	224970	COG2059	ChrA	Chromate transport protein ChrA	Transport	2.26529e-06
SF	224971	COG2060	KdpA	K+-transporting ATPase, A chain	Transport	0.00590334
SF	225067	COG2156	KdpC	K+-transporting ATPase, c chain	Transport	0.0226613
SF	225115	COG2205	KdpD	K+-sensing histidine kinase KdpD	Transport	0.000364048
SF	225126	COG2216	KdpB	High-affinity K+ transport system, ATPase chain B	Transport	0.0183234
SF	225131	COG2221	DsrA	Dissimilatory sulfite reductase (desulfoviridin), alpha and beta subunits	Transport	1.67721e-11
SF	225166	COG2257	YlqH	Type III secretion system substrate exporter, FlhB-like	Transport	4.52326e-08
SF	225233	COG2358	Imp	TRAP-type uncharacterized transport system, periplasmic component	Transport	0.0496043
SF	225586	COG3044	COG3044	Predicted ATPase of the ABC class	Transport	9.69016e-12
SF	226179	COG3653	COG3653	N-acyl-D-aspartate/D-glutamate deacylase	Transport	0.000111414
SF	227136	COG4799	MmdA	Acetyl-CoA carboxylase, carboxyltransferase component	Transport	3.606e-07
SF	227369	COG5036	COG5036	SPX domain-containing protein involved in vacuolar polyphosphate accumulation	Transport	0.000208901

## Sheet: S3
species name	accession experiments	accession phylogeny	Sporulation characterisation	culture accession	culture collection	reference	ethanol resistant
Erysipeloclostridium ramosum	15841_8#93	GCF_000154485.1	Spore-Former	NCIMB 15237	NCIMB	deposited this study	no
Clostridium spiroforme	15841_8#94	15841_8#94	Spore-Former	LMG 30676 -cultured by HMIL	BCCM/LMG		no
Clostridium innocuum	13470_2#72	13470_2#72	Spore-Former	DSM 108163/ CCUG 68747	DSMZ/ CCUG	isolated in Browne et al. Nature 2016. PMID: 27144353.	isolate cultured after ethanol exposure
Longicatena caecimuris	14207_7#26	14207_7#26	Spore-Former	NCIMB 15236	NCIMB	isolated in Browne et al. Nature 2016. PMID: 27144353. deposited this study	cultured from ethanol treated faeces
Catenibacterium mitsuokai	13414_6#10	GCF_000173795.1	Former-Spore-Former	JCM 31250	JCM	isolated in Browne et al. Nature 2016. PMID: 27144353.	no
Faecalitalea cylindroides	GCF_000469305.1	GCF_000469305.1	Former-Spore-Former	DSM3983	DSMZ		no
Holdemanella biformis	GCF_000156655.1	GCF_000156655.1	Former-Spore-Former	DSM3989	DSMZ		no
Eggerthia cateniformis	GCF_000422605.1	GCF_000340375.1	Former-Spore-Former	DSM20559	DSMZ		no

## Sheet: S4
number of replicates growth was recorded (3-5 replicates were run for each isolate)
Biolog AN plate well	carbon source	Catenibacterium-mitsuokai (FSF)	clostridium-innocuum-novel (SF)	Clostridium-innocuum (SF)	Clostridium-spiroforme (SF)	DSM20559-Eggerthia-catenaformis (FSF)	DSM3983-Faecalitalea-cylindroides (FSF)	Erysipeloclostridium-ramosum (SF)	Holdemania-biformis (FSF)
A02	N-Acetyl-D-Galactosamine (GalNac)	2	3	4	5	4	0	0	1
A03	N-Acetyl-D-Glucosamine (GlcNAc)	4	0	4	5	0	2	3	1
A04	N-Acetyl-beta-dmannosamine	4	3	4	5	3	0	3	0
A05	Adonitol	0	0	0	0	0	0	0	0
A06	Amygdalin	3	2	0	4	4	0	2	0
A07	D-Arabitol	0	2	0	0	0	0	0	2
A08	Arbutin	4	0	3	4	4	0	3	1
A09	D-Cellobiose	4	3	4	4	4	0	0	1
A10	alpha-Cyclodextrin	3	0	0	0	0	0	3	0
A11	beta-Cyclodextrin	3	0	4	0	0	0	4	3
A12	Dextrin	4	0	4	5	0	0	0	2
B01	Dulcitol	0	1	0	0	0	0	0	2
B02	i-Erythritol	0	0	0	0	0	0	0	0
B03	D-Fructose	4	3	4	4	0	2	0	1
B04	L-Fucose	3	0	3	3	0	0	0	0
B05	D-Galactose	4	0	2	0	2	0	2	1
B06	D-Galacturonic Acid	0	1	0	0	0	0	0	0
B07	Gentiobiose	4	0	4	4	2	2	0	0
B08	D-Gluconic Acid	3	2	2	0	0	0	0	0
B09	D-Glucosaminic Acid	3	0	3	0	0	0	0	0
B10	alpha-D-Glucose	4	3	4	0	4	0	0	0
B11	alpha-D-Glucose1-Phosphate	0	1	0	0	4	0	0	0
B12	D-Glucose6-Phosphate	4	0	3	4	0	4	0	0
C01	Glycerol	0	1	2	0	0	0	2	0
C02	D,L-alpha-Glycerol-Phosphate	2	0	0	0	0	0	0	1
C03	m-Inositol	0	1	0	0	0	0	0	0
C04	alpha-D-Lactose	3	0	2	4	0	0	2	0
C05	Lactulose	3	0	0	0	0	0	3	0
C06	Maltose	3	0	3	0	0	0	0	0
C07	Maltotriose	4	3	4	4	0	2	2	0
C08	D-Mannitol	0	0	3	0	0	0	0	0
C09	D-Mannose	4	3	4	0	3	0	0	0
C10	D-Melezitose	2	0	3	3	0	0	4	0
C11	D-Melibiose	2	1	0	3	2	0	0	0
C12	3-Methyl-D-Glucose	4	0	4	0	3	0	4	2
D01	alpha-Methyl-D-Galactoside	0	2	0	0	0	0	0	0
D02	beta-Methyl-D-Galactoside	3	1	0	0	0	0	0	0
D03	alpha-Methyl-D-Glucoside	0	0	3	0	0	0	0	0
D04	beta-Methyl-D-Glucoside	4	1	4	3	2	0	0	0
D05	Palatinose	4	0	3	3	0	0	3	0
D06	D-Raffinose	4	1	0	0	0	0	0	0
D07	L-Rhamnose	2	0	0	0	0	0	0	0
D08	Salicin	4	0	4	3	0	0	0	0
D09	D-Sorbitol	3	0	4	0	0	0	3	0
D10	Stachyose	2	2	0	0	0	0	0	0
D11	Sucrose	4	2	2	5	4	0	0	0
D12	D-Trehalose	4	3	4	4	0	0	0	2
E01	Turanose	3	0	4	4	0	0	3	0
E02	Acetic Acid	0	0	0	0	0	0	0	0
E03	Formic Acid	0	0	0	0	0	0	0	0
E04	Fumaric Acid	0	0	0	0	0	0	0	0
E05	Glyoxylic Acid	0	1	0	0	0	0	0	0
E06	alpha Hydroxybutyric Acid	0	0	0	0	0	0	0	0
E07	beta-Hydroxybutyric Acid	0	1	2	0	0	0	0	0
E08	Itaconic Acid	0	0	0	0	0	0	0	0
E09	alpha-Ketobutyric Acid	4	0	2	0	0	0	0	0
E10	alpha-Ketovaleric Acid	4	2	4	0	0	0	0	1
E11	DL-Lactic acid (2-Hydroxypropanoic acid)	0	2	0	0	0	0	0	0
E12	L-Lactic Acid	0	1	3	5	0	0	0	3
F01	D-Lactic Acid Methyl Ester	0	0	0	0	0	0	0	0
F02	D-Malic Acid	0	1	0	0	0	0	0	0
F03	L-Malic Acid	0	0	0	0	2	0	0	0
F04	Propionic Acid	0	0	0	0	0	0	0	0
F05	Pyruvic Acid	4	0	4	0	0	0	3	0
F06	Pyruvic Acid Methyl Ester	4	0	3	4	0	0	0	0
F07	D-Saccharic Acid	0	0	0	0	0	0	0	0
F08	Succinamic Acid	0	0	0	0	3	0	0	0
F09	Succinic Acid	0	0	0	0	0	0	0	0
F10	Succinic Acid Mono-Methyl Ester	0	3	0	0	3	0	0	0
F11	m-Tartaric Acid	0	0	0	0	3	0	0	0
F12	Urocanic Acid	3	0	0	0	0	0	0	3
G01	Alaninamide	0	2	0	2	0	0	0	0
G02	L-Alanine	0	3	0	0	0	0	0	0
G03	L-Alanyl-L-glutamine	0	2	0	0	0	0	0	0
G04	L-Alanyl-L-Histidine	0	0	0	0	0	0	0	0
G05	L-Alanyl-L-Threonine	0	2	0	0	0	0	0	0
G06	L-Asparagine	0	0	2	0	0	0	0	0
G07	L-Glutamic Acid	0	0	0	0	0	0	0	0
G08	L-Glutamine	0	0	0	0	0	0	0	0
G09	Glycyl-L-Aspartic Acid	0	0	0	0	0	0	0	0
G10	Glycyl-L-Glutamine	0	0	0	0	0	0	0	0
G11	Glycyl-L-Methionine	0	1	0	0	0	0	0	2
G12	Glycyl-L-Proline	3	2	0	4	0	0	0	3
H01	L-Methionine	0	0	0	2	0	0	0	2
H02	L-Phenylalanine	0	0	2	0	0	0	0	0
H03	L-Serine	0	0	0	0	0	0	0	0
H04	L-Threonine	0	2	0	0	0	0	0	0
H05	L-Valine	0	0	0	4	0	0	0	0
H06	L-Valine plus L-aspartic acid	0	2	0	0	0	0	0	0
H07	Deoxyadenosine	2	0	0	0	0	0	0	1
H08	Inosine	3	0	0	0	0	0	0	0
H09	Thymidine	0	0	0	0	0	0	0	2
H10	Uridine	4	0	4	0	0	0	3	2
H11	Thymidine monophosphate	2	0	3	0	0	0	3	2
H12	Uridine-Monophosphate	3	0	0	3	0	0	3	2

## Sheet: S5
Run	Library	Read count	Mean read length	Sample	Study	Health state	Disease name	BMI	Antibiotics	Age	Age group	Gender	Lifestyle	Country	Continent	Publication
DRR042264	Single	9210605	156.329	DRS026550	DRP003048	Healthy	NA	NA	No	NA	Adult	NA	Urban	Japan	Asia	https://academic.oup.com/dnaresearch/article/23/2/125/1745357
DRR042281	Single	11986066	146.392	DRS026560	DRP003048	Healthy	NA	NA	No	NA	Adult	NA	Urban	Japan	Asia	https://academic.oup.com/dnaresearch/article/23/2/125/1745357
DRR042304	Single	13075692	149.053	DRS026573	DRP003048	Healthy	NA	NA	No	NA	Adult	NA	Urban	Japan	Asia	https://academic.oup.com/dnaresearch/article/23/2/125/1745357
DRR042320	Single	14067786	149.096	DRS026582	DRP003048	Healthy	NA	NA	No	NA	Adult	NA	Urban	Japan	Asia	https://academic.oup.com/dnaresearch/article/23/2/125/1745357
DRR042349	Single	7325411	289.553	DRS026599	DRP003048	Healthy	NA	NA	No	NA	Adult	NA	Urban	Japan	Asia	https://academic.oup.com/dnaresearch/article/23/2/125/1745357
DRR042394	Single	9626673	296.861	DRS026633	DRP003048	Healthy	NA	NA	No	NA	Adult	NA	Urban	Japan	Asia	https://academic.oup.com/dnaresearch/article/23/2/125/1745357
DRR042428	Single	9260477	155.236	DRS026395	DRP003048	Healthy	NA	NA	No	NA	Adult	NA	Urban	Japan	Asia	https://academic.oup.com/dnaresearch/article/23/2/125/1745357
DRR042429	Single	8783742	155.121	DRS026395	DRP003048	Healthy	NA	NA	No	NA	Adult	NA	Urban	Japan	Asia	https://academic.oup.com/dnaresearch/article/23/2/125/1745357
DRR042482	Single	13076924	155.617	DRS026416	DRP003048	Healthy	NA	NA	No	NA	Adult	NA	Urban	Japan	Asia	https://academic.oup.com/dnaresearch/article/23/2/125/1745357
DRR042483	Single	12325608	155.258	DRS026416	DRP003048	Healthy	NA	NA	No	NA	Adult	NA	Urban	Japan	Asia	https://academic.oup.com/dnaresearch/article/23/2/125/1745357
ERR011104	Paired	29107856	67.3753	ERS006497	ERP000108	Healthy	NA	22.4	No	59	Adult	Female	Urban	Denmark	Europe	https://www.nature.com/articles/nature08821
ERR011107	Paired	18453814	42.3776	ERS006498	ERP000108	Healthy	NA	24.3	No	59	Adult	Male	Urban	Denmark	Europe	https://www.nature.com/articles/nature08821
ERR011123	Paired	30342912	65.5264	ERS006494	ERP000108	Healthy	NA	32.1	No	42	Adult	Female	Urban	Denmark	Europe	https://www.nature.com/articles/nature08821
ERR011126	Paired	8737438	74.4163	ERS006544	ERP000108	Healthy	NA	38.5	No	54	Adult	Female	Urban	Denmark	Europe	https://www.nature.com/articles/nature08821
ERR011136	Paired	15656214	42.6886	ERS006558	ERP000108	Healthy	NA	31.4	No	49	Adult	Male	Urban	Denmark	Europe	https://www.nature.com/articles/nature08821
ERR011139	Paired	19245040	42.286	ERS006537	ERP000108	Healthy	NA	20	No	44	Adult	Female	Urban	Denmark	Europe	https://www.nature.com/articles/nature08821
ERR011158	Paired	19330906	38.4939	ERS006527	ERP000108	Healthy	NA	35.2	No	59	Adult	Male	Urban	Denmark	Europe	https://www.nature.com/articles/nature08821
ERR011159	Paired	6662648	33.9565	ERS006527	ERP000108	Healthy	NA	35.2	No	59	Adult	Male	Urban	Denmark	Europe	https://www.nature.com/articles/nature08821
ERR011189	Paired	15401624	35.3654	ERS006507	ERP000108	Healthy	NA	25.1	No	59	Adult	Male	Urban	Denmark	Europe	https://www.nature.com/articles/nature08821
ERR011204	Paired	16611064	63.9548	ERS006495	ERP000108	Healthy	NA	32.7	No	49	Adult	Female	Urban	Denmark	Europe	https://www.nature.com/articles/nature08821
ERR011210	Paired	5536298	48.7346	ERS006513	ERP000108	Healthy	NA	25.3	No	54	Adult	Male	Urban	Denmark	Europe	https://www.nature.com/articles/nature08821
ERR011211	Paired	20949598	36.8454	ERS006513	ERP000108	Healthy	NA	25.3	No	54	Adult	Male	Urban	Denmark	Europe	https://www.nature.com/articles/nature08821
ERR011245	Paired	21526124	54.6762	ERS006542	ERP000108	Healthy	NA	32.5	No	54	Adult	Male	Urban	Denmark	Europe	https://www.nature.com/articles/nature08821
ERR011247	Paired	21631544	53.5489	ERS006517	ERP000108	Healthy	NA	20.5	No	49	Adult	Female	Urban	Denmark	Europe	https://www.nature.com/articles/nature08821
ERR011257	Paired	19625940	65.4187	ERS006573	ERP000108	Healthy	NA	20	No	64	Adult	Female	Urban	Denmark	Europe	https://www.nature.com/articles/nature08821
ERR011274	Paired	14905344	31.0246	ERS006546	ERP000108	Diseased	IBD	31	NA	37	Adult	Male	Urban	Spain	Europe	https://www.nature.com/articles/nature08821
ERR011283	Paired	23202240	39.7062	ERS006543	ERP000108	Diseased	IBD	26.4	NA	47	Adult	Male	Urban	Spain	Europe	https://www.nature.com/articles/nature08821
ERR011306	Paired	10641562	35.2525	ERS006566	ERP000108	Healthy	NA	35.5	NA	62	Adult	Female	Urban	Spain	Europe	https://www.nature.com/articles/nature08821
ERR011333	Paired	19894866	36.5734	ERS006485	ERP000108	Diseased	IBD	22.8	NA	25	Adult	Female	Urban	Spain	Europe	https://www.nature.com/articles/nature08821
ERR011342	Paired	10814508	28.7693	ERS006518	ERP000108	Diseased	IBD	25.2	NA	62	Adult	Male	Urban	Spain	Europe	https://www.nature.com/articles/nature08821
ERR1190533	Paired	51589442	98.7584	ERS1015608	ERP013562	NA	NA	NA	No	NA	Adult	NA	Urban	China	Asia	https://www.nature.com/articles/nm.4358
ERR1190537	Paired	46220944	98.1036	ERS1015612	ERP013562	NA	NA	NA	No	NA	Adult	NA	Urban	China	Asia	https://www.nature.com/articles/nm.4358
ERR1190542	Paired	48972776	98.8067	ERS1015617	ERP013562	NA	NA	NA	No	NA	Adult	NA	Urban	China	Asia	https://www.nature.com/articles/nm.4358
ERR1190558	Paired	56734298	98.5792	ERS1015633	ERP013562	NA	NA	NA	No	NA	Adult	NA	Urban	China	Asia	https://www.nature.com/articles/nm.4358
ERR1190561	Paired	49360266	98.2577	ERS1015636	ERP013562	NA	NA	NA	No	NA	Adult	NA	Urban	China	Asia	https://www.nature.com/articles/nm.4358
ERR1190569	Paired	61037786	98.4263	ERS1015644	ERP013562	NA	NA	NA	No	NA	Adult	NA	Urban	China	Asia	https://www.nature.com/articles/nm.4358
ERR1190572	Paired	53044290	98.4715	ERS1015647	ERP013562	NA	NA	NA	No	NA	Adult	NA	Urban	China	Asia	https://www.nature.com/articles/nm.4358
ERR1190581	Paired	54307200	98.5457	ERS1015656	ERP013562	NA	NA	NA	No	NA	Adult	NA	Urban	China	Asia	https://www.nature.com/articles/nm.4358
ERR1190587	Paired	43499640	98.8304	ERS1015662	ERP013562	NA	NA	NA	No	NA	Adult	NA	Urban	China	Asia	https://www.nature.com/articles/nm.4358
ERR1190614	Paired	57518908	98.5935	ERS1015689	ERP013562	NA	NA	NA	No	NA	Adult	NA	Urban	China	Asia	https://www.nature.com/articles/nm.4358
ERR1190631	Paired	47268956	98.7434	ERS1015706	ERP013562	NA	NA	NA	No	NA	Adult	NA	Urban	China	Asia	https://www.nature.com/articles/nm.4358
ERR1190642	Paired	46877534	98.5883	ERS1015717	ERP013562	NA	NA	NA	No	NA	Adult	NA	Urban	China	Asia	https://www.nature.com/articles/nm.4358
ERR1190645	Paired	23462986	98.4135	ERS1015720	ERP013562	NA	NA	NA	No	NA	Adult	NA	Urban	China	Asia	https://www.nature.com/articles/nm.4358
ERR1190680	Paired	40519044	98.8276	ERS1015755	ERP013562	NA	NA	NA	No	NA	Adult	NA	Urban	China	Asia	https://www.nature.com/articles/nm.4358
ERR1190713	Paired	44819548	98.8626	ERS1015788	ERP013562	NA	NA	NA	No	NA	Adult	NA	Urban	China	Asia	https://www.nature.com/articles/nm.4358
ERR1190715	Paired	51357028	98.926	ERS1015790	ERP013562	NA	NA	NA	No	NA	Adult	NA	Urban	China	Asia	https://www.nature.com/articles/nm.4358
ERR1190792	Paired	60522724	97.2042	ERS1015867	ERP013563	Diseased	T2D	NA	NA	NA	Adult	NA	Urban	China	Asia	https://www.nature.com/articles/s41467-017-01682-2#Sec10
ERR1190805	Paired	102494250	97.332	ERS1015880	ERP013563	Diseased	T2D	NA	NA	NA	Adult	NA	Urban	China	Asia	https://www.nature.com/articles/s41467-017-01682-2#Sec10
ERR1190812	Paired	98513676	97.9127	ERS1015887	ERP013563	Diseased	T2D	NA	NA	NA	Adult	NA	Urban	China	Asia	https://www.nature.com/articles/s41467-017-01682-2#Sec10
ERR1190822	Paired	113810588	97.1634	ERS1015897	ERP013563	Diseased	T2D	NA	NA	NA	Adult	NA	Urban	China	Asia	https://www.nature.com/articles/s41467-017-01682-2#Sec10
ERR1190835	Paired	50537026	98.9355	ERS1015910	ERP013563	Diseased	T2D	NA	NA	NA	Adult	NA	Urban	China	Asia	https://www.nature.com/articles/s41467-017-01682-2#Sec10
ERR1190837	Paired	55493490	98.8287	ERS1015912	ERP013563	Diseased	T2D	NA	NA	NA	Adult	NA	Urban	China	Asia	https://www.nature.com/articles/s41467-017-01682-2#Sec10
ERR1190848	Paired	52565564	98.284	ERS1015923	ERP013563	Diseased	T2D	NA	NA	NA	Adult	NA	Urban	China	Asia	https://www.nature.com/articles/s41467-017-01682-2#Sec10
ERR1190891	Paired	108244446	96.4251	ERS1015966	ERP013563	Diseased	T2D	NA	NA	NA	Adult	NA	Urban	China	Asia	https://www.nature.com/articles/s41467-017-01682-2#Sec10
ERR1190934	Paired	57038324	98.7819	ERS1016009	ERP013563	Diseased	T2D	NA	NA	NA	Adult	NA	Urban	China	Asia	https://www.nature.com/articles/s41467-017-01682-2#Sec10
ERR1190945	Paired	56916010	98.8734	ERS1016020	ERP013563	Diseased	T2D	NA	NA	NA	Adult	NA	Urban	China	Asia	https://www.nature.com/articles/s41467-017-01682-2#Sec10
ERR1293069	Single	778780	75.9011	ERS1066637	ERP013933	Healthy	NA	26.3984	NA	48	Adult	Male	Urban	United States	North America	https://journals.plos.org/plosone/article?id=10.1371/journal.pone.0155362
ERR1293071	Single	728778	76.1144	ERS1066637	ERP013933	Healthy	NA	26.3984	NA	48	Adult	Male	Urban	United States	North America	https://journals.plos.org/plosone/article?id=10.1371/journal.pone.0155362
ERR1293085	Single	700411	73.1593	ERS1066641	ERP013933	Healthy	NA	28.3191	NA	63	Adult	Female	Urban	United States	North America	https://journals.plos.org/plosone/article?id=10.1371/journal.pone.0155362
ERR1293116	Single	61873	75.7603	ERS1066649	ERP013933	Diseased	CRC	24.4097	NA	61	Adult	Male	Urban	United States	North America	https://journals.plos.org/plosone/article?id=10.1371/journal.pone.0155362
ERR1293204	Single	985268	74.8998	ERS1066670	ERP013933	NA	NA	NA	NA	NA	Adult	NA	Urban	United States	North America	https://journals.plos.org/plosone/article?id=10.1371/journal.pone.0155362
ERR1293213	Single	1033931	74.4	ERS1066673	ERP013933	Diseased	CRC	25.3941	NA	53	Adult	Male	Urban	United States	North America	https://journals.plos.org/plosone/article?id=10.1371/journal.pone.0155362
ERR1293298	Single	795156	80.1286	ERS1066694	ERP013933	Diseased	CRC	27.8913	NA	53	Adult	Male	Urban	United States	North America	https://journals.plos.org/plosone/article?id=10.1371/journal.pone.0155362
ERR1293326	Single	989118	74.4602	ERS1066701	ERP013933	Diseased	CRC	21.2547	NA	63	Adult	Male	Urban	United States	North America	https://journals.plos.org/plosone/article?id=10.1371/journal.pone.0155362
ERR1293329	Single	871019	77.41	ERS1066702	ERP013933	Healthy	NA	24.4049	NA	47	Adult	Male	Urban	United States	North America	https://journals.plos.org/plosone/article?id=10.1371/journal.pone.0155362
ERR1293355	Single	1078563	75.4322	ERS1066708	ERP013933	Healthy	NA	23.8049	NA	55	Adult	Female	Urban	United States	North America	https://journals.plos.org/plosone/article?id=10.1371/journal.pone.0155362
ERR1293356	Single	1050049	75.048	ERS1066708	ERP013933	Healthy	NA	23.8049	NA	55	Adult	Female	Urban	United States	North America	https://journals.plos.org/plosone/article?id=10.1371/journal.pone.0155362
ERR1293366	Single	984443	75.5978	ERS1066711	ERP013933	Healthy	NA	23.1209	NA	60	Adult	Male	Urban	United States	North America	https://journals.plos.org/plosone/article?id=10.1371/journal.pone.0155362
ERR1293398	Single	769880	78.3047	ERS1066719	ERP013933	NA	NA	NA	NA	NA	Adult	NA	Urban	United States	North America	https://journals.plos.org/plosone/article?id=10.1371/journal.pone.0155362
ERR1293609	Paired	21540846	85.4587	ERS1066662	ERP013933	Healthy	NA	25.3811	NA	63	Adult	Male	Urban	United States	North America	https://journals.plos.org/plosone/article?id=10.1371/journal.pone.0155362
ERR1293646	Paired	13102054	86.8099	ERS1066671	ERP013933	Diseased	CRC	19.5756	NA	31	Adult	Male	Urban	United States	North America	https://journals.plos.org/plosone/article?id=10.1371/journal.pone.0155362
ERR1293809	Paired	19906086	86.7437	ERS1066711	ERP013933	Healthy	NA	23.1209	NA	60	Adult	Male	Urban	United States	North America	https://journals.plos.org/plosone/article?id=10.1371/journal.pone.0155362
ERR1293867	Paired	18071804	85.8418	ERS1066726	ERP013933	Healthy	NA	27.6124	NA	42	Adult	Male	Urban	United States	North America	https://journals.plos.org/plosone/article?id=10.1371/journal.pone.0155362
ERR1293883	Paired	13027978	86.6632	ERS1066730	ERP013933	Diseased	CRC	18.5595	NA	54	Adult	Male	Urban	United States	North America	https://journals.plos.org/plosone/article?id=10.1371/journal.pone.0155362
ERR1293915	Paired	15255688	89.7731	ERS1066738	ERP013933	Diseased	CRC	35.6992	NA	64	Adult	Female	Urban	United States	North America	https://journals.plos.org/plosone/article?id=10.1371/journal.pone.0155362
ERR1297429	Single	2204474	67.7042	ERS1069643	ERP013827	Diseased	FMT	NA	No	NA	Adult	Male	Urban	Netherlands	Europe	https://www.sciencedirect.com/science/article/pii/S001650851200892X?via%3Dihub
ERR1297430	Single	1340297	71.3819	ERS1069685	ERP013827	Diseased	FMT	NA	No	NA	Adult	Male	Urban	Netherlands	Europe	https://www.sciencedirect.com/science/article/pii/S001650851200892X?via%3Dihub
ERR1297440	Single	1567133	77.1435	ERS1069681	ERP013827	Diseased	FMT	NA	No	NA	Adult	Male	Urban	Netherlands	Europe	https://www.sciencedirect.com/science/article/pii/S001650851200892X?via%3Dihub
ERR1297455	Single	1681351	68.6987	ERS1069671	ERP013827	Diseased	FMT	NA	No	NA	Adult	Male	Urban	Netherlands	Europe	https://www.sciencedirect.com/science/article/pii/S001650851200892X?via%3Dihub
ERR1297457	Single	1623507	74.6791	ERS1069655	ERP013827	Diseased	FMT	NA	No	NA	Adult	Male	Urban	Netherlands	Europe	https://www.sciencedirect.com/science/article/pii/S001650851200892X?via%3Dihub
ERR1297458	Single	1547116	72.8131	ERS1069644	ERP013827	Diseased	FMT	NA	No	NA	Adult	Male	Urban	Netherlands	Europe	https://www.sciencedirect.com/science/article/pii/S001650851200892X?via%3Dihub
ERR1297468	Single	2019430	68.7509	ERS1069661	ERP013827	Diseased	FMT	NA	No	NA	Adult	Male	Urban	Netherlands	Europe	https://www.sciencedirect.com/science/article/pii/S001650851200892X?via%3Dihub
ERR1297475	Single	991678	75.4961	ERS1069682	ERP013827	Diseased	Metabolic syndrome	NA	No	NA	Adult	Male	Urban	Netherlands	Europe	https://www.sciencedirect.com/science/article/pii/S001650851200892X?via%3Dihub
ERR1297487	Single	1370855	63.0654	ERS1069677	ERP013827	Diseased	Metabolic syndrome	NA	No	NA	Adult	Male	Urban	Netherlands	Europe	https://www.sciencedirect.com/science/article/pii/S001650851200892X?via%3Dihub
ERR1297496	Single	1888083	72.7218	ERS1069648	ERP013827	Diseased	FMT	NA	No	NA	Adult	Male	Urban	Netherlands	Europe	https://www.sciencedirect.com/science/article/pii/S001650851200892X?via%3Dihub
ERR1297522	Single	1051938	70.4009	ERS1069679	ERP013827	Diseased	FMT	NA	No	NA	Adult	Male	Urban	Netherlands	Europe	https://www.sciencedirect.com/science/article/pii/S001650851200892X?via%3Dihub
ERR1297523	Single	1600789	73.8426	ERS1069652	ERP013827	Diseased	Metabolic syndrome	NA	No	NA	Adult	Male	Urban	Netherlands	Europe	https://www.sciencedirect.com/science/article/pii/S001650851200892X?via%3Dihub
ERR1297526	Single	1620541	66.9999	ERS1069647	ERP013827	Diseased	Metabolic syndrome	NA	No	NA	Adult	Male	Urban	Netherlands	Europe	https://www.sciencedirect.com/science/article/pii/S001650851200892X?via%3Dihub
ERR1297529	Single	879486	75.5085	ERS1069682	ERP013827	Diseased	Metabolic syndrome	NA	No	NA	Adult	Male	Urban	Netherlands	Europe	https://www.sciencedirect.com/science/article/pii/S001650851200892X?via%3Dihub
ERR1297533	Single	1617753	73.5845	ERS1069650	ERP013827	Diseased	FMT	NA	No	NA	Adult	Male	Urban	Netherlands	Europe	https://www.sciencedirect.com/science/article/pii/S001650851200892X?via%3Dihub
ERR1297541	Single	2722068	68.2644	ERS1069654	ERP013827	Diseased	FMT	NA	No	NA	Adult	Male	Urban	Netherlands	Europe	https://www.sciencedirect.com/science/article/pii/S001650851200892X?via%3Dihub
ERR1297554	Single	1987659	66.5349	ERS1069690	ERP013827	Healthy	NA	NA	No	NA	Adult	Male	Urban	Netherlands	Europe	https://www.sciencedirect.com/science/article/pii/S001650851200892X?via%3Dihub
ERR1297568	Single	1810840	61.6569	ERS1069638	ERP013827	Diseased	FMT	NA	No	NA	Adult	Male	Urban	Netherlands	Europe	https://www.sciencedirect.com/science/article/pii/S001650851200892X?via%3Dihub
ERR1297641	Paired	9083492	78.0793	ERS1069669	ERP013827	Diseased	FMT	NA	No	NA	Adult	Male	Urban	Netherlands	Europe	https://www.sciencedirect.com/science/article/pii/S001650851200892X?via%3Dihub
ERR1297658	Paired	18155706	83.6833	ERS1069664	ERP013827	Diseased	FMT	NA	No	NA	Adult	Male	Urban	Netherlands	Europe	https://www.sciencedirect.com/science/article/pii/S001650851200892X?via%3Dihub
ERR1297690	Paired	14546660	82.4465	ERS1069644	ERP013827	Diseased	FMT	NA	No	NA	Adult	Male	Urban	Netherlands	Europe	https://www.sciencedirect.com/science/article/pii/S001650851200892X?via%3Dihub
ERR1297719	Paired	12048032	76.9043	ERS1069661	ERP013827	Diseased	FMT	NA	No	NA	Adult	Male	Urban	Netherlands	Europe	https://www.sciencedirect.com/science/article/pii/S001650851200892X?via%3Dihub
ERR1297749	Paired	10203274	84.5312	ERS1069668	ERP013827	Diseased	FMT	NA	No	NA	Adult	Male	Urban	Netherlands	Europe	https://www.sciencedirect.com/science/article/pii/S001650851200892X?via%3Dihub
ERR1297762	Paired	4215722	72.4707	ERS1069675	ERP013827	Diseased	FMT	NA	No	NA	Adult	Male	Urban	Netherlands	Europe	https://www.sciencedirect.com/science/article/pii/S001650851200892X?via%3Dihub
ERR1297768	Paired	17527904	76.3721	ERS1069643	ERP013827	Diseased	FMT	NA	No	NA	Adult	Male	Urban	Netherlands	Europe	https://www.sciencedirect.com/science/article/pii/S001650851200892X?via%3Dihub
ERR1297802	Paired	12091882	82.9896	ERS1069645	ERP013827	Diseased	FMT	NA	No	NA	Adult	Male	Urban	Netherlands	Europe	https://www.sciencedirect.com/science/article/pii/S001650851200892X?via%3Dihub
ERR1297812	Paired	23229596	84.5911	ERS1069649	ERP013827	Diseased	FMT	NA	No	NA	Adult	Male	Urban	Netherlands	Europe	https://www.sciencedirect.com/science/article/pii/S001650851200892X?via%3Dihub
ERR1297828	Paired	11771132	77.0825	ERS1069663	ERP013827	Diseased	FMT	NA	No	NA	Adult	Male	Urban	Netherlands	Europe	https://www.sciencedirect.com/science/article/pii/S001650851200892X?via%3Dihub
ERR1297832	Paired	13486536	82.7383	ERS1069672	ERP013827	Diseased	Metabolic syndrome	NA	No	NA	Adult	Male	Urban	Netherlands	Europe	https://www.sciencedirect.com/science/article/pii/S001650851200892X?via%3Dihub
ERR1297840	Paired	10116036	81.0943	ERS1069679	ERP013827	Diseased	FMT	NA	No	NA	Adult	Male	Urban	Netherlands	Europe	https://www.sciencedirect.com/science/article/pii/S001650851200892X?via%3Dihub
ERR1297844	Paired	15218150	84.1785	ERS1069683	ERP013827	Diseased	FMT	NA	No	NA	Adult	Male	Urban	Netherlands	Europe	https://www.sciencedirect.com/science/article/pii/S001650851200892X?via%3Dihub
ERR1297847	Paired	14906896	80.9859	ERS1069686	ERP013827	Diseased	FMT	NA	No	NA	Adult	Male	Urban	Netherlands	Europe	https://www.sciencedirect.com/science/article/pii/S001650851200892X?via%3Dihub
ERR1305895	Paired	74869470	97.9909	ERS1076046	ERP014480	Diseased	Obesity	NA	NA	NA	Adult	NA	Urban	Denmark	Europe	https://genomemedicine.biomedcentral.com/articles/10.1186/s13073-016-0312-1
ERR1305896	Paired	66469376	97.5053	ERS1076038	ERP014480	Diseased	Obesity	NA	NA	NA	Adult	NA	Urban	Denmark	Europe	https://genomemedicine.biomedcentral.com/articles/10.1186/s13073-016-0312-1
ERR1305904	Paired	81785714	98.2428	ERS1076039	ERP014480	Diseased	Obesity	NA	NA	NA	Adult	NA	Urban	Denmark	Europe	https://genomemedicine.biomedcentral.com/articles/10.1186/s13073-016-0312-1
ERR1305913	Single	829661	83.5919	ERS1076031	ERP014480	Diseased	Obesity	NA	NA	NA	Adult	NA	Urban	Denmark	Europe	https://genomemedicine.biomedcentral.com/articles/10.1186/s13073-016-0312-1
ERR1305924	Single	850306	88.816	ERS1076030	ERP014480	Diseased	Obesity	NA	NA	NA	Adult	NA	Urban	Denmark	Europe	https://genomemedicine.biomedcentral.com/articles/10.1186/s13073-016-0312-1
ERR1305935	Single	933387	90.1524	ERS1076055	ERP014480	Diseased	Obesity	NA	NA	NA	Adult	NA	Urban	Denmark	Europe	https://genomemedicine.biomedcentral.com/articles/10.1186/s13073-016-0312-1
ERR1305937	Single	773804	91.269	ERS1076039	ERP014480	Diseased	Obesity	NA	NA	NA	Adult	NA	Urban	Denmark	Europe	https://genomemedicine.biomedcentral.com/articles/10.1186/s13073-016-0312-1
ERR1305939	Single	690424	89.7841	ERS1076047	ERP014480	Diseased	Obesity	NA	NA	NA	Adult	NA	Urban	Denmark	Europe	https://genomemedicine.biomedcentral.com/articles/10.1186/s13073-016-0312-1
ERR1305942	Single	975772	92.7956	ERS1076037	ERP014480	Diseased	Obesity	NA	NA	NA	Adult	NA	Urban	Denmark	Europe	https://genomemedicine.biomedcentral.com/articles/10.1186/s13073-016-0312-1
ERR1620255	Paired	48698080	97.8949	ERS1343317	ERP017091	Diseased	CD	NA	NA	NA	Adult	NA	Urban	China	Asia	https://academic.oup.com/gigascience/article/6/7/1/3888814
ERR1620272	Paired	50647190	98.0501	ERS1343334	ERP017091	Diseased	CD	NA	NA	NA	Adult	NA	Urban	China	Asia	https://academic.oup.com/gigascience/article/6/7/1/3888814
ERR1620276	Paired	53396818	97.7573	ERS1343338	ERP017091	Diseased	CD	NA	NA	NA	Adult	NA	Urban	China	Asia	https://academic.oup.com/gigascience/article/6/7/1/3888814
ERR1620279	Paired	48372032	98.6741	ERS1343341	ERP017091	Diseased	CD	NA	NA	NA	Adult	NA	Urban	China	Asia	https://academic.oup.com/gigascience/article/6/7/1/3888814
ERR1620281	Paired	49133412	98.4852	ERS1343343	ERP017091	Diseased	CD	NA	NA	NA	Adult	NA	Urban	China	Asia	https://academic.oup.com/gigascience/article/6/7/1/3888814
ERR1620283	Paired	56253056	98.9325	ERS1343345	ERP017091	Diseased	CD	NA	NA	NA	Adult	NA	Urban	China	Asia	https://academic.oup.com/gigascience/article/6/7/1/3888814
ERR1620329	Paired	39912740	98.1878	ERS1343391	ERP017091	Healthy	NA	NA	NA	NA	Adult	NA	Urban	China	Asia	https://academic.oup.com/gigascience/article/6/7/1/3888814
ERR1620373	Paired	53905072	97.8929	ERS1343435	ERP017091	Healthy	NA	NA	NA	NA	Adult	NA	Urban	China	Asia	https://academic.oup.com/gigascience/article/6/7/1/3888814
ERR2013563	Paired	71710236	98.0485	ERS1487533	ERP020710	Healthy	NA	NA	No	NA	Adult	Female	Urban	China	Asia	https://academic.oup.com/gigascience/article/6/8/1/4056270
ERR2013566	Paired	78369932	98.292	ERS1487536	ERP020710	Healthy	NA	NA	No	NA	Adult	Female	Urban	China	Asia	https://academic.oup.com/gigascience/article/6/8/1/4056270
ERR2013605	Paired	66974146	94.6042	ERS1487575	ERP020710	Healthy	NA	NA	No	NA	Adult	Female	Urban	China	Asia	https://academic.oup.com/gigascience/article/6/8/1/4056270
ERR2013616	Paired	52385528	97.7725	ERS1487586	ERP020710	Healthy	NA	NA	No	NA	Adult	Female	Urban	China	Asia	https://academic.oup.com/gigascience/article/6/8/1/4056270
ERR209138	Paired	15959474	46.1191	ERS199034	ERP002061	Diseased	Obesity	30.7	NA	64	Adult	NA	Urban	Denmark	Europe	https://www.nature.com/articles/nbt.2939
ERR209170	Paired	20297958	67.0005	ERS199050	ERP002061	Diseased	Obesity	33.2	NA	49	Adult	NA	Urban	Denmark	Europe	https://www.nature.com/articles/nbt.2939
ERR209175	Paired	17501936	47.0087	ERS199052	ERP002061	Healthy	NA	20.3	NA	49	Adult	NA	Urban	Denmark	Europe	https://www.nature.com/articles/nbt.2939
ERR209192	Paired	20117328	62.874	ERS199061	ERP002061	Diseased	Obesity	30.2	NA	59	Adult	NA	Urban	Denmark	Europe	https://www.nature.com/articles/nbt.2939
ERR209207	Paired	18420720	60.5428	ERS199068	ERP002061	Healthy	NA	22.7	NA	49	Adult	NA	Urban	Denmark	Europe	https://www.nature.com/articles/nbt.2939
ERR209227	Paired	9206294	50.9835	ERS199078	ERP002061	Healthy	NA	18.6	NA	60	Adult	NA	Urban	Denmark	Europe	https://www.nature.com/articles/nbt.2939
ERR209252	Paired	7863366	67.138	ERS199088	ERP002061	Healthy	NA	28.2	NA	64	Adult	NA	Urban	Denmark	Europe	https://www.nature.com/articles/nbt.2939
ERR209256	Paired	16753706	63.517	ERS199090	ERP002061	Diseased	Obesity	35.5	NA	50	Adult	NA	Urban	Denmark	Europe	https://www.nature.com/articles/nbt.2939
ERR209278	Paired	2951770	64.3821	ERS199093	ERP002061	Diseased	Obesity	38.7	NA	64	Adult	NA	Urban	Denmark	Europe	https://www.nature.com/articles/nbt.2939
ERR209343	Paired	4806574	67.5552	ERS199105	ERP002061	Healthy	NA	19.6	NA	60	Adult	NA	Urban	Denmark	Europe	https://www.nature.com/articles/nbt.2939
ERR209361	Paired	5684358	66.6006	ERS199109	ERP002061	Healthy	NA	23.1	NA	55	Adult	NA	Urban	Denmark	Europe	https://www.nature.com/articles/nbt.2939
ERR209362	Paired	5746450	66.5312	ERS199109	ERP002061	Healthy	NA	23.1	NA	55	Adult	NA	Urban	Denmark	Europe	https://www.nature.com/articles/nbt.2939
ERR209433	Paired	7013114	67.3708	ERS199127	ERP002061	Healthy	NA	22.7	NA	45	Adult	NA	Urban	Denmark	Europe	https://www.nature.com/articles/nbt.2939
ERR209434	Paired	7067710	67.3017	ERS199127	ERP002061	Healthy	NA	22.7	NA	45	Adult	NA	Urban	Denmark	Europe	https://www.nature.com/articles/nbt.2939
ERR209468	Paired	7285118	67.3337	ERS199142	ERP002061	Diseased	Obesity	42	NA	53	Adult	NA	Urban	Denmark	Europe	https://www.nature.com/articles/nbt.2939
ERR209474	Paired	52320532	71.0095	ERS199148	ERP002061	Diseased	Obesity	31.8	NA	64	Adult	NA	Urban	Denmark	Europe	https://www.nature.com/articles/nbt.2939
ERR209492	Paired	35633872	58.5118	ERS199159	ERP002061	Diseased	Obesity	41.9	NA	49	Adult	NA	Urban	Denmark	Europe	https://www.nature.com/articles/nbt.2939
ERR209511	Paired	4991708	64.4177	ERS199167	ERP002061	Diseased	Obesity	33.9	NA	39	Adult	NA	Urban	Denmark	Europe	https://www.nature.com/articles/nbt.2939
ERR209517	Paired	65515934	70.6289	ERS199171	ERP002061	Healthy	NA	22.7	NA	55	Adult	NA	Urban	Denmark	Europe	https://www.nature.com/articles/nbt.2939
ERR209527	Paired	70083642	69.733	ERS199175	ERP002061	Healthy	NA	31.3	NA	60	Adult	NA	Urban	Denmark	Europe	https://www.nature.com/articles/nbt.2939
ERR209545	Paired	2372772	53.679	ERS199187	ERP002061	Diseased	UC	26.4	NA	47	Adult	NA	Urban	Spain	Europe	https://www.nature.com/articles/nbt.2939
ERR209572	Paired	4257200	57.9119	ERS199203	ERP002061	Diseased	UC	28.2	NA	41	Adult	NA	Urban	Spain	Europe	https://www.nature.com/articles/nbt.2939
ERR209574	Paired	50204568	68.1305	ERS199204	ERP002061	Diseased	UC	NA	NA	41	Adult	NA	Urban	Spain	Europe	https://www.nature.com/articles/nbt.2939
ERR209592	Paired	8017700	63.8912	ERS199216	ERP002061	Diseased	UC	NA	NA	51	Adult	NA	Urban	Spain	Europe	https://www.nature.com/articles/nbt.2939
ERR209594	Paired	7476558	63.9455	ERS199217	ERP002061	Diseased	UC	22.7	NA	30	Adult	NA	Urban	Spain	Europe	https://www.nature.com/articles/nbt.2939
ERR209614	Paired	19769146	48.8816	ERS199230	ERP002061	Diseased	UC	28.5	NA	57	Adult	NA	Urban	Spain	Europe	https://www.nature.com/articles/nbt.2939
ERR209618	Paired	27629286	67.7101	ERS199235	ERP002061	Diseased	UC	NA	NA	43	Adult	NA	Urban	Spain	Europe	https://www.nature.com/articles/nbt.2939
ERR209629	Paired	38630802	67.3175	ERS199242	ERP002061	Diseased	UC	21.5	NA	29	Adult	NA	Urban	Spain	Europe	https://www.nature.com/articles/nbt.2939
ERR209637	Paired	42072580	67.2709	ERS199245	ERP002061	Diseased	UC	NA	NA	46	Adult	NA	Urban	Spain	Europe	https://www.nature.com/articles/nbt.2939
ERR209720	Paired	50318498	81.1487	ERS199297	ERP002061	Healthy	NA	21.5	NA	24	Adult	NA	Urban	Spain	Europe	https://www.nature.com/articles/nbt.2939
ERR209740	Paired	58922850	73.2598	ERS199308	ERP002061	Diseased	CD	19	NA	25	Adult	NA	Urban	Spain	Europe	https://www.nature.com/articles/nbt.2939
ERR209764	Paired	29202074	81.5934	ERS199322	ERP002061	Diseased	UC	19.8	NA	41	Adult	NA	Urban	Spain	Europe	https://www.nature.com/articles/nbt.2939
ERR209776	Paired	25168366	82.6564	ERS199328	ERP002061	Diseased	UC	23.2	NA	25	Adult	NA	Urban	Spain	Europe	https://www.nature.com/articles/nbt.2939
ERR209779	Paired	9498526	66.6088	ERS199329	ERP002061	Healthy	NA	23.9	NA	25	Adult	NA	Urban	Spain	Europe	https://www.nature.com/articles/nbt.2939
ERR209808	Paired	34416018	79.1788	ERS199344	ERP002061	Diseased	UC	26.3	NA	36	Adult	NA	Urban	Spain	Europe	https://www.nature.com/articles/nbt.2939
ERR209820	Paired	39348584	77.8309	ERS199353	ERP002061	Healthy	NA	25.7	NA	56	Adult	NA	Urban	Spain	Europe	https://www.nature.com/articles/nbt.2939
ERR209831	Paired	5224300	67.0074	ERS199358	ERP002061	Healthy	NA	20.4	NA	34	Adult	NA	Urban	Spain	Europe	https://www.nature.com/articles/nbt.2939
ERR209832	Paired	51786572	68.6744	ERS199358	ERP002061	Healthy	NA	20.4	NA	34	Adult	NA	Urban	Spain	Europe	https://www.nature.com/articles/nbt.2939
ERR209847	Paired	5285528	66.9117	ERS199369	ERP002061	Diseased	UC	23	NA	50	Adult	NA	Urban	Spain	Europe	https://www.nature.com/articles/nbt.2939
ERR209888	Paired	38464418	85.5191	ERS199386	ERP002061	Diseased	UC	18.8	NA	46	Adult	NA	Urban	Spain	Europe	https://www.nature.com/articles/nbt.2939
ERR209898	Paired	51871922	80.7873	ERS199391	ERP002061	Healthy	NA	27.8	NA	33	Adult	NA	Urban	Spain	Europe	https://www.nature.com/articles/nbt.2939
ERR209939	Single	3765514	47.9639	ERS199011	ERP002061	Diseased	Obesity	32.1	NA	49	Adult	NA	Urban	Denmark	Europe	https://www.nature.com/articles/nbt.2939
ERR209949	Single	361587	39.0748	ERS199014	ERP002061	Healthy	NA	25.5	NA	59	Adult	NA	Urban	Denmark	Europe	https://www.nature.com/articles/nbt.2939
ERR209954	Single	396190	39.7818	ERS199016	ERP002061	Healthy	NA	21.8	NA	64	Adult	NA	Urban	Denmark	Europe	https://www.nature.com/articles/nbt.2939
ERR209956	Single	241788	39.7829	ERS199017	ERP002061	Diseased	Obesity	31.4	NA	49	Adult	NA	Urban	Denmark	Europe	https://www.nature.com/articles/nbt.2939
ERR209962	Single	474112	54.9794	ERS199020	ERP002061	Healthy	NA	25.4	NA	49	Adult	NA	Urban	Denmark	Europe	https://www.nature.com/articles/nbt.2939
ERR209971	Single	6317719	52.5461	ERS199024	ERP002061	Diseased	Obesity	34.2	NA	49	Adult	NA	Urban	Denmark	Europe	https://www.nature.com/articles/nbt.2939
ERR210010	Single	2554663	51.1863	ERS199044	ERP002061	Healthy	NA	23.7	NA	54	Adult	NA	Urban	Denmark	Europe	https://www.nature.com/articles/nbt.2939
ERR210011	Single	3692724	45.7688	ERS199044	ERP002061	Healthy	NA	23.7	NA	54	Adult	NA	Urban	Denmark	Europe	https://www.nature.com/articles/nbt.2939
ERR210032	Single	218557	55.7606	ERS199055	ERP002061	Diseased	Obesity	33	NA	54	Adult	NA	Urban	Denmark	Europe	https://www.nature.com/articles/nbt.2939
ERR210050	Single	795318	48.924	ERS199064	ERP002061	Healthy	NA	20.8	NA	44	Adult	NA	Urban	Denmark	Europe	https://www.nature.com/articles/nbt.2939
ERR210053	Single	3663445	54.4817	ERS199065	ERP002061	Healthy	NA	21.1	NA	54	Adult	NA	Urban	Denmark	Europe	https://www.nature.com/articles/nbt.2939
ERR210063	Single	5072503	42.8718	ERS199070	ERP002061	Diseased	Obesity	40.2	NA	64	Adult	NA	Urban	Denmark	Europe	https://www.nature.com/articles/nbt.2939
ERR210080	Single	594574	58.8868	ERS199078	ERP002061	Healthy	NA	18.6	NA	60	Adult	NA	Urban	Denmark	Europe	https://www.nature.com/articles/nbt.2939
ERR210085	Single	1477918	50.2125	ERS199081	ERP002061	Diseased	Obesity	30.6	NA	55	Adult	NA	Urban	Denmark	Europe	https://www.nature.com/articles/nbt.2939
ERR210089	Single	570561	48.7929	ERS199083	ERP002061	Diseased	Obesity	36.5	NA	59	Adult	NA	Urban	Denmark	Europe	https://www.nature.com/articles/nbt.2939
ERR210092	Single	1225553	58.6404	ERS199084	ERP002061	Healthy	NA	21.6	NA	60	Adult	NA	Urban	Denmark	Europe	https://www.nature.com/articles/nbt.2939
ERR210099	Single	323964	61.1317	ERS199087	ERP002061	Healthy	NA	22.5	NA	55	Adult	NA	Urban	Denmark	Europe	https://www.nature.com/articles/nbt.2939
ERR210109	Single	180390	61.0288	ERS199090	ERP002061	Diseased	Obesity	35.5	NA	50	Adult	NA	Urban	Denmark	Europe	https://www.nature.com/articles/nbt.2939
ERR210110	Single	103346	62.6891	ERS199090	ERP002061	Diseased	Obesity	35.5	NA	50	Adult	NA	Urban	Denmark	Europe	https://www.nature.com/articles/nbt.2939
ERR210117	Single	118229	62.7221	ERS199091	ERP002061	Diseased	Obesity	34.5	NA	49	Adult	NA	Urban	Denmark	Europe	https://www.nature.com/articles/nbt.2939
ERR210121	Single	159001	62.2142	ERS199092	ERP002061	Diseased	Obesity	33.5	NA	49	Adult	NA	Urban	Denmark	Europe	https://www.nature.com/articles/nbt.2939
ERR210139	Single	144813	61.6333	ERS199095	ERP002061	Diseased	Obesity	34.7	NA	53	Adult	NA	Urban	Denmark	Europe	https://www.nature.com/articles/nbt.2939
ERR210152	Single	608270	56.1405	ERS199097	ERP002061	Diseased	Obesity	32.4	NA	59	Adult	NA	Urban	Denmark	Europe	https://www.nature.com/articles/nbt.2939
ERR210167	Single	2441221	55.9452	ERS199101	ERP002061	Healthy	NA	30	NA	59	Adult	NA	Urban	Denmark	Europe	https://www.nature.com/articles/nbt.2939
ERR210169	Single	47579	67.5704	ERS199101	ERP002061	Healthy	NA	30	NA	59	Adult	NA	Urban	Denmark	Europe	https://www.nature.com/articles/nbt.2939
ERR210186	Single	125426	63.2886	ERS199104	ERP002061	Diseased	Obesity	30.1	NA	44	Adult	NA	Urban	Denmark	Europe	https://www.nature.com/articles/nbt.2939
ERR210191	Single	2643534	54.6708	ERS199105	ERP002061	Healthy	NA	19.6	NA	60	Adult	NA	Urban	Denmark	Europe	https://www.nature.com/articles/nbt.2939
ERR210195	Single	40246	65.2215	ERS199105	ERP002061	Healthy	NA	19.6	NA	60	Adult	NA	Urban	Denmark	Europe	https://www.nature.com/articles/nbt.2939
ERR210209	Single	252217	63.8635	ERS199108	ERP002061	Diseased	Obesity	31.1	NA	44	Adult	NA	Urban	Denmark	Europe	https://www.nature.com/articles/nbt.2939
ERR210215	Single	1110354	62.1744	ERS199110	ERP002061	Diseased	Obesity	31.4	NA	45	Adult	NA	Urban	Denmark	Europe	https://www.nature.com/articles/nbt.2939
ERR210216	Single	39269	65.9096	ERS199110	ERP002061	Diseased	Obesity	31.4	NA	45	Adult	NA	Urban	Denmark	Europe	https://www.nature.com/articles/nbt.2939
ERR210239	Single	194329	59.3374	ERS199115	ERP002061	Diseased	Obesity	30.7	NA	54	Adult	NA	Urban	Denmark	Europe	https://www.nature.com/articles/nbt.2939
ERR210252	Single	225551	59.9425	ERS199119	ERP002061	Diseased	Obesity	33.7	NA	49	Adult	NA	Urban	Denmark	Europe	https://www.nature.com/articles/nbt.2939
ERR210253	Single	222352	60.2475	ERS199119	ERP002061	Diseased	Obesity	33.7	NA	49	Adult	NA	Urban	Denmark	Europe	https://www.nature.com/articles/nbt.2939
ERR210273	Single	197419	59.097	ERS199124	ERP002061	Healthy	NA	28.9	NA	44	Adult	NA	Urban	Denmark	Europe	https://www.nature.com/articles/nbt.2939
ERR210288	Single	181202	63.2224	ERS199128	ERP002061	Diseased	Obesity	32.1	NA	59	Adult	NA	Urban	Denmark	Europe	https://www.nature.com/articles/nbt.2939
ERR210310	Single	1494062	66.6654	ERS199139	ERP002061	Healthy	NA	25.7	NA	60	Adult	NA	Urban	Denmark	Europe	https://www.nature.com/articles/nbt.2939
ERR210325	Single	3371049	59.9588	ERS199147	ERP002061	Diseased	Obesity	36.1	NA	59	Adult	NA	Urban	Denmark	Europe	https://www.nature.com/articles/nbt.2939
ERR210349	Single	179342	63.1393	ERS199160	ERP002061	Diseased	Obesity	41.2	NA	59	Adult	NA	Urban	Denmark	Europe	https://www.nature.com/articles/nbt.2939
ERR210350	Single	154665	60.2428	ERS199160	ERP002061	Diseased	Obesity	41.2	NA	59	Adult	NA	Urban	Denmark	Europe	https://www.nature.com/articles/nbt.2939
ERR210398	Single	1257507	65.7317	ERS199188	ERP002061	Diseased	UC	NA	NA	47	Adult	NA	Urban	Spain	Europe	https://www.nature.com/articles/nbt.2939
ERR210405	Single	1400505	61.8875	ERS199192	ERP002061	Diseased	UC	NA	NA	48	Adult	NA	Urban	Spain	Europe	https://www.nature.com/articles/nbt.2939
ERR210419	Single	971217	43.1345	ERS199201	ERP002061	Diseased	UC	25.4	NA	44	Adult	NA	Urban	Spain	Europe	https://www.nature.com/articles/nbt.2939
ERR210422	Single	1382052	63.2698	ERS199202	ERP002061	Diseased	UC	NA	NA	44	Adult	NA	Urban	Spain	Europe	https://www.nature.com/articles/nbt.2939
ERR210428	Single	423202	51.1939	ERS199205	ERP002061	Diseased	UC	28.8	NA	55	Adult	NA	Urban	Spain	Europe	https://www.nature.com/articles/nbt.2939
ERR210434	Single	1481594	59.268	ERS199210	ERP002061	Diseased	UC	NA	NA	52	Adult	NA	Urban	Spain	Europe	https://www.nature.com/articles/nbt.2939
ERR210445	Single	1388179	58.4618	ERS199217	ERP002061	Diseased	UC	22.7	NA	30	Adult	NA	Urban	Spain	Europe	https://www.nature.com/articles/nbt.2939
ERR210448	Single	1407298	59.0036	ERS199218	ERP002061	Diseased	UC	NA	NA	30	Adult	NA	Urban	Spain	Europe	https://www.nature.com/articles/nbt.2939
ERR210463	Single	1742529	60.8862	ERS199228	ERP002061	Diseased	UC	31	NA	55	Adult	NA	Urban	Spain	Europe	https://www.nature.com/articles/nbt.2939
ERR210473	Single	1212699	63.0691	ERS199237	ERP002061	Diseased	UC	NA	NA	24	Adult	NA	Urban	Spain	Europe	https://www.nature.com/articles/nbt.2939
ERR210477	Single	1768403	61.6756	ERS199240	ERP002061	Diseased	UC	35.6	NA	32	Adult	NA	Urban	Spain	Europe	https://www.nature.com/articles/nbt.2939
ERR210494	Single	379804	59.0068	ERS199247	ERP002061	Healthy	NA	NA	NA	22	Adult	NA	Urban	Spain	Europe	https://www.nature.com/articles/nbt.2939
ERR210497	Single	407623	60.4069	ERS199250	ERP002061	Healthy	NA	22.7	NA	24	Adult	NA	Urban	Spain	Europe	https://www.nature.com/articles/nbt.2939
ERR210503	Single	2032616	60.9759	ERS199253	ERP002061	Healthy	NA	NA	NA	32	Adult	NA	Urban	Spain	Europe	https://www.nature.com/articles/nbt.2939
ERR210518	Single	2005032	60.4038	ERS199264	ERP002061	Healthy	NA	23.2	NA	29	Adult	NA	Urban	Spain	Europe	https://www.nature.com/articles/nbt.2939
ERR210530	Single	1159656	62.2871	ERS199273	ERP002061	Diseased	UC	NA	NA	52	Adult	NA	Urban	Spain	Europe	https://www.nature.com/articles/nbt.2939
ERR210554	Single	182804	73.8053	ERS199287	ERP002061	Healthy	NA	26	NA	42	Adult	NA	Urban	Spain	Europe	https://www.nature.com/articles/nbt.2939
ERR210563	Single	745107	64.6811	ERS199291	ERP002061	Diseased	CD	19.1	NA	34	Adult	NA	Urban	Spain	Europe	https://www.nature.com/articles/nbt.2939
ERR210582	Single	758472	58.7041	ERS199303	ERP002061	Diseased	CD	28.7	NA	27	Adult	NA	Urban	Spain	Europe	https://www.nature.com/articles/nbt.2939
ERR210584	Single	548076	68.5327	ERS199304	ERP002061	Diseased	CD	29.4	NA	27	Adult	NA	Urban	Spain	Europe	https://www.nature.com/articles/nbt.2939
ERR210594	Single	1892100	58.0042	ERS199309	ERP002061	Healthy	NA	24.8	NA	48	Adult	NA	Urban	Spain	Europe	https://www.nature.com/articles/nbt.2939
ERR210601	Single	868376	64.989	ERS199313	ERP002061	Diseased	CD	19.5	NA	22	Adult	NA	Urban	Spain	Europe	https://www.nature.com/articles/nbt.2939
ERR210605	Single	4447851	46.0743	ERS199315	ERP002061	Healthy	NA	27.5	NA	48	Adult	NA	Urban	Spain	Europe	https://www.nature.com/articles/nbt.2939
ERR210607	Single	336468	51.7897	ERS199317	ERP002061	Diseased	UC	27.3	NA	45	Adult	NA	Urban	Spain	Europe	https://www.nature.com/articles/nbt.2939
ERR210618	Single	1326891	43.1172	ERS199323	ERP002061	Diseased	UC	28.5	NA	51	Adult	NA	Urban	Spain	Europe	https://www.nature.com/articles/nbt.2939
ERR210625	Single	1036123	61.948	ERS199326	ERP002061	Diseased	UC	20.1	NA	53	Adult	NA	Urban	Spain	Europe	https://www.nature.com/articles/nbt.2939
ERR210671	Single	415617	66.8206	ERS199353	ERP002061	Healthy	NA	25.7	NA	56	Adult	NA	Urban	Spain	Europe	https://www.nature.com/articles/nbt.2939
ERR210703	Single	281195	60.8567	ERS199370	ERP002061	Diseased	Obesity	35	NA	55	Adult	NA	Urban	Spain	Europe	https://www.nature.com/articles/nbt.2939
ERR210709	Single	569926	59.704	ERS199373	ERP002061	Diseased	UC	19.8	NA	25	Adult	NA	Urban	Spain	Europe	https://www.nature.com/articles/nbt.2939
ERR210722	Single	716196	59.2454	ERS199381	ERP002061	Diseased	UC	29.3	NA	43	Adult	NA	Urban	Spain	Europe	https://www.nature.com/articles/nbt.2939
ERR210723	Single	400044	65.9707	ERS199381	ERP002061	Diseased	UC	29.3	NA	43	Adult	NA	Urban	Spain	Europe	https://www.nature.com/articles/nbt.2939
ERR210728	Single	863433	68.4024	ERS199376	ERP002061	Diseased	UC	20.7	NA	30	Adult	NA	Urban	Spain	Europe	https://www.nature.com/articles/nbt.2939
ERR210729	Single	1712142	77.0633	ERS199383	ERP002061	Diseased	UC	19.6	NA	24	Adult	NA	Urban	Spain	Europe	https://www.nature.com/articles/nbt.2939
ERR210739	Single	764038	67.0061	ERS199386	ERP002061	Diseased	UC	18.8	NA	46	Adult	NA	Urban	Spain	Europe	https://www.nature.com/articles/nbt.2939
ERR210746	Single	629020	67.3724	ERS199388	ERP002061	Diseased	UC	28.4	NA	41	Adult	NA	Urban	Spain	Europe	https://www.nature.com/articles/nbt.2939
ERR210751	Single	195113	72.7234	ERS199392	ERP002061	Healthy	NA	22.6	NA	37	Adult	NA	Urban	Spain	Europe	https://www.nature.com/articles/nbt.2939
ERR210757	Single	3028426	42.6991	ERS199395	ERP002061	Diseased	Obesity	30.4	NA	32	Adult	NA	Urban	Spain	Europe	https://www.nature.com/articles/nbt.2939
ERR321077	Paired	29944868	65.7748	ERS328721	ERP003612	Healthy	NA	22.4	No	NA	Adult	NA	Urban	Denmark	Europe	https://www.nature.com/articles/nature12506#online-methods
ERR321121	Paired	17418052	40.3162	ERS328738	ERP003612	Diseased	Obesity	31.7	No	NA	Adult	NA	Urban	Denmark	Europe	https://www.nature.com/articles/nature12506#online-methods
ERR321159	Paired	21725612	50.8548	ERS328757	ERP003612	Healthy	NA	23.7	No	NA	Adult	NA	Urban	Denmark	Europe	https://www.nature.com/articles/nature12506#online-methods
ERR321163	Paired	22289882	54.0135	ERS328759	ERP003612	Healthy	NA	25.1	No	NA	Adult	NA	Urban	Denmark	Europe	https://www.nature.com/articles/nature12506#online-methods
ERR321178	Paired	7372784	74.3807	ERS328766	ERP003612	Diseased	Obesity	33.2	No	NA	Adult	NA	Urban	Denmark	Europe	https://www.nature.com/articles/nature12506#online-methods
ERR321192	Paired	20677486	60.6483	ERS328773	ERP003612	Diseased	Obesity	33.3	No	NA	Adult	NA	Urban	Denmark	Europe	https://www.nature.com/articles/nature12506#online-methods
ERR321233	Paired	6580010	74.5695	ERS328793	ERP003612	Healthy	NA	20	No	NA	Adult	NA	Urban	Denmark	Europe	https://www.nature.com/articles/nature12506#online-methods
ERR321238	Paired	21888974	52.9821	ERS328796	ERP003612	Healthy	NA	22.6	No	NA	Adult	NA	Urban	Denmark	Europe	https://www.nature.com/articles/nature12506#online-methods
ERR321269	Paired	32679826	60.5319	ERS328807	ERP003612	Diseased	Obesity	34.5	No	NA	Adult	NA	Urban	Denmark	Europe	https://www.nature.com/articles/nature12506#online-methods
ERR321274	Paired	6653078	63.6757	ERS328807	ERP003612	Diseased	Obesity	34.5	No	NA	Adult	NA	Urban	Denmark	Europe	https://www.nature.com/articles/nature12506#online-methods
ERR321285	Paired	3114378	66.7084	ERS328809	ERP003612	Diseased	Obesity	38.7	No	NA	Adult	NA	Urban	Denmark	Europe	https://www.nature.com/articles/nature12506#online-methods
ERR321287	Paired	33733680	61.5377	ERS328810	ERP003612	Diseased	Obesity	40.2	No	NA	Adult	NA	Urban	Denmark	Europe	https://www.nature.com/articles/nature12506#online-methods
ERR321291	Paired	7843646	69.8845	ERS328810	ERP003612	Diseased	Obesity	40.2	No	NA	Adult	NA	Urban	Denmark	Europe	https://www.nature.com/articles/nature12506#online-methods
ERR321331	Paired	3123862	67.1277	ERS328818	ERP003612	Healthy	NA	28.9	No	NA	Adult	NA	Urban	Denmark	Europe	https://www.nature.com/articles/nature12506#online-methods
ERR321337	Paired	5285220	70.8981	ERS328819	ERP003612	Diseased	Obesity	32.5	No	NA	Adult	NA	Urban	Denmark	Europe	https://www.nature.com/articles/nature12506#online-methods
ERR321384	Paired	6908664	69.8777	ERS328829	ERP003612	Diseased	Obesity	30.9	No	NA	Adult	NA	Urban	Denmark	Europe	https://www.nature.com/articles/nature12506#online-methods
ERR321392	Paired	10194050	69.4124	ERS328831	ERP003612	Diseased	Obesity	31.5	No	NA	Adult	NA	Urban	Denmark	Europe	https://www.nature.com/articles/nature12506#online-methods
ERR321409	Paired	6776282	69.0195	ERS328837	ERP003612	Diseased	Obesity	33.7	No	NA	Adult	NA	Urban	Denmark	Europe	https://www.nature.com/articles/nature12506#online-methods
ERR321410	Paired	7204518	69.828	ERS328837	ERP003612	Diseased	Obesity	33.7	No	NA	Adult	NA	Urban	Denmark	Europe	https://www.nature.com/articles/nature12506#online-methods
ERR321432	Paired	5993978	69.1208	ERS328842	ERP003612	Healthy	NA	28.9	No	NA	Adult	NA	Urban	Denmark	Europe	https://www.nature.com/articles/nature12506#online-methods
ERR321439	Paired	7285912	68.4011	ERS328845	ERP003612	Healthy	NA	24	No	NA	Adult	NA	Urban	Denmark	Europe	https://www.nature.com/articles/nature12506#online-methods
ERR321472	Paired	35737394	72.9442	ERS328860	ERP003612	Healthy	NA	35.9	No	NA	Adult	NA	Urban	Denmark	Europe	https://www.nature.com/articles/nature12506#online-methods
ERR321499	Paired	5191168	69.8816	ERS328878	ERP003612	Diseased	Obesity	37.2	No	NA	Adult	NA	Urban	Denmark	Europe	https://www.nature.com/articles/nature12506#online-methods
ERR321577	Paired	114661692	82.4357	ERS328929	ERP003612	Healthy	NA	24.7	No	NA	Adult	NA	Urban	Denmark	Europe	https://www.nature.com/articles/nature12506#online-methods
ERR321583	Paired	97688540	83.616	ERS328935	ERP003612	Healthy	NA	24.1	No	NA	Adult	NA	Urban	Denmark	Europe	https://www.nature.com/articles/nature12506#online-methods
ERR321607	Paired	83047900	81.402	ERS328958	ERP003612	Healthy	NA	23.4	No	NA	Adult	NA	Urban	Denmark	Europe	https://www.nature.com/articles/nature12506#online-methods
ERR321613	Paired	78196256	80.2538	ERS328964	ERP003612	Healthy	NA	23.3	No	NA	Adult	NA	Urban	Denmark	Europe	https://www.nature.com/articles/nature12506#online-methods
ERR321630	Paired	90060754	83.522	ERS328981	ERP003612	Healthy	NA	19.9	No	NA	Adult	NA	Urban	Denmark	Europe	https://www.nature.com/articles/nature12506#online-methods
ERR414237	Paired	48871652	81.4724	ERS396299	ERP004605	Healthy	NA	NA	NA	NA	Adult	NA	Urban	Denmark	Europe	https://www.nature.com/articles/nbt.2942#methods
ERR414262	Paired	55478532	83.3613	ERS396319	ERP004605	Healthy	NA	NA	NA	NA	Adult	NA	Urban	Denmark	Europe	https://www.nature.com/articles/nbt.2942#methods
ERR414276	Paired	70235296	81.0056	ERS396331	ERP004605	Healthy	NA	NA	NA	NA	Adult	NA	Urban	Denmark	Europe	https://www.nature.com/articles/nbt.2942#methods
ERR414287	Paired	62219808	79.467	ERS396341	ERP004605	Healthy	NA	NA	NA	NA	Adult	NA	Urban	Denmark	Europe	https://www.nature.com/articles/nbt.2942#methods
ERR414289	Paired	63965820	80.1102	ERS396343	ERP004605	Healthy	NA	NA	NA	NA	Adult	NA	Urban	Denmark	Europe	https://www.nature.com/articles/nbt.2942#methods
ERR414305	Paired	63046384	81.4391	ERS396358	ERP004605	Healthy	NA	NA	NA	NA	Adult	NA	Urban	Denmark	Europe	https://www.nature.com/articles/nbt.2942#methods
ERR414309	Paired	71442100	77.3727	ERS396362	ERP004605	Healthy	NA	NA	NA	NA	Adult	NA	Urban	Denmark	Europe	https://www.nature.com/articles/nbt.2942#methods
ERR414360	Paired	89421816	78.3286	ERS396410	ERP004605	Healthy	NA	NA	NA	NA	Adult	NA	Urban	Spain	Europe	https://www.nature.com/articles/nbt.2942#methods
ERR414361	Paired	63245522	80.3086	ERS396411	ERP004605	Healthy	NA	NA	NA	NA	Adult	NA	Urban	Spain	Europe	https://www.nature.com/articles/nbt.2942#methods
ERR414364	Paired	67660190	81.5746	ERS396414	ERP004605	Healthy	NA	NA	NA	NA	Adult	NA	Urban	Spain	Europe	https://www.nature.com/articles/nbt.2942#methods
ERR414370	Paired	68377630	85.0453	ERS396421	ERP004605	Healthy	NA	NA	NA	NA	Adult	NA	Urban	Spain	Europe	https://www.nature.com/articles/nbt.2942#methods
ERR414381	Paired	76348450	81.5314	ERS396431	ERP004605	Healthy	NA	NA	NA	NA	Adult	NA	Urban	Spain	Europe	https://www.nature.com/articles/nbt.2942#methods
ERR414395	Paired	76333582	82.4331	ERS396444	ERP004605	Healthy	NA	NA	NA	NA	Adult	NA	Urban	Spain	Europe	https://www.nature.com/articles/nbt.2942#methods
ERR414403	Paired	63722314	80.9468	ERS396452	ERP004605	Healthy	NA	NA	NA	NA	Adult	NA	Urban	Spain	Europe	https://www.nature.com/articles/nbt.2942#methods
ERR414407	Paired	62679286	81.7341	ERS396456	ERP004605	Healthy	NA	NA	NA	NA	Adult	NA	Urban	Spain	Europe	https://www.nature.com/articles/nbt.2942#methods
ERR414429	Paired	101363674	82.2653	ERS396473	ERP004605	Healthy	NA	NA	NA	NA	Adult	NA	Urban	Spain	Europe	https://www.nature.com/articles/nbt.2942#methods
ERR414442	Paired	68040296	81.3618	ERS396482	ERP004605	Healthy	NA	NA	NA	NA	Adult	NA	Urban	Spain	Europe	https://www.nature.com/articles/nbt.2942#methods
ERR414446	Paired	82982546	82.094	ERS396486	ERP004605	Healthy	NA	NA	NA	NA	Adult	NA	Urban	Spain	Europe	https://www.nature.com/articles/nbt.2942#methods
ERR414471	Paired	81524988	85.5563	ERS396511	ERP004605	Healthy	NA	NA	NA	NA	Adult	NA	Urban	Spain	Europe	https://www.nature.com/articles/nbt.2942#methods
ERR414488	Paired	80648674	84.608	ERS396528	ERP004605	Healthy	NA	NA	NA	NA	Adult	NA	Urban	Spain	Europe	https://www.nature.com/articles/nbt.2942#methods
ERR414498	Paired	727084	81.5669	ERS396535	ERP004605	Healthy	NA	NA	NA	NA	Adult	NA	Urban	Spain	Europe	https://www.nature.com/articles/nbt.2942#methods
ERR414514	Single	901436	73.1476	ERS396295	ERP004605	Healthy	NA	NA	NA	NA	Adult	NA	Urban	Denmark	Europe	https://www.nature.com/articles/nbt.2942#methods
ERR414515	Single	1174602	71.7456	ERS396296	ERP004605	Healthy	NA	NA	NA	NA	Adult	NA	Urban	Denmark	Europe	https://www.nature.com/articles/nbt.2942#methods
ERR414523	Single	1099231	74.2403	ERS396303	ERP004605	Healthy	NA	NA	NA	NA	Adult	NA	Urban	Denmark	Europe	https://www.nature.com/articles/nbt.2942#methods
ERR414544	Single	1915671	74.5095	ERS396320	ERP004605	Healthy	NA	NA	NA	NA	Adult	NA	Urban	Denmark	Europe	https://www.nature.com/articles/nbt.2942#methods
ERR414548	Single	860544	74.7922	ERS396324	ERP004605	Healthy	NA	NA	NA	NA	Adult	NA	Urban	Denmark	Europe	https://www.nature.com/articles/nbt.2942#methods
ERR414562	Single	863200	75.4585	ERS396336	ERP004605	Healthy	NA	NA	NA	NA	Adult	NA	Urban	Denmark	Europe	https://www.nature.com/articles/nbt.2942#methods
ERR414568	Single	1215356	72.0584	ERS396341	ERP004605	Healthy	NA	NA	NA	NA	Adult	NA	Urban	Denmark	Europe	https://www.nature.com/articles/nbt.2942#methods
ERR414588	Single	1083101	71.3881	ERS396360	ERP004605	Healthy	NA	NA	NA	NA	Adult	NA	Urban	Denmark	Europe	https://www.nature.com/articles/nbt.2942#methods
ERR414593	Single	663965	77.7818	ERS396365	ERP004605	Healthy	NA	NA	NA	NA	Adult	NA	Urban	Denmark	Europe	https://www.nature.com/articles/nbt.2942#methods
ERR414603	Single	1819251	74.6693	ERS396375	ERP004605	Healthy	NA	NA	NA	NA	Adult	NA	Urban	Denmark	Europe	https://www.nature.com/articles/nbt.2942#methods
ERR414632	Single	1294082	73.0784	ERS396401	ERP004605	Healthy	NA	NA	NA	NA	Adult	NA	Urban	Denmark	Europe	https://www.nature.com/articles/nbt.2942#methods
ERR414656	Single	506719	74.2979	ERS396425	ERP004605	Healthy	NA	NA	NA	NA	Adult	NA	Urban	Spain	Europe	https://www.nature.com/articles/nbt.2942#methods
ERR414687	Single	520670	68.7304	ERS396455	ERP004605	Healthy	NA	NA	NA	NA	Adult	NA	Urban	Spain	Europe	https://www.nature.com/articles/nbt.2942#methods
ERR414718	Single	676077	74.9748	ERS396478	ERP004605	Healthy	NA	NA	NA	NA	Adult	NA	Urban	Spain	Europe	https://www.nature.com/articles/nbt.2942#methods
ERR414723	Single	800118	70.995	ERS396482	ERP004605	Healthy	NA	NA	NA	NA	Adult	NA	Urban	Spain	Europe	https://www.nature.com/articles/nbt.2942#methods
ERR414734	Single	2803788	70.3236	ERS396493	ERP004605	Healthy	NA	NA	NA	NA	Adult	NA	Urban	Spain	Europe	https://www.nature.com/articles/nbt.2942#methods
ERR414785	Single	653164	64.82	ERS396539	ERP004605	Healthy	NA	NA	NA	NA	Adult	NA	Urban	Spain	Europe	https://www.nature.com/articles/nbt.2942#methods
ERR478984	Paired	14506074	77.7545	ERS436672	ERP005534	Diseased	CRC	24	NA	58	Adult	Male	Urban	France	Europe	http://msb.embopress.org/content/10/11/766
ERR478994	Paired	15551308	86.8449	ERS436771	ERP005534	Healthy	NA	21	NA	62	Adult	Female	Urban	France	Europe	http://msb.embopress.org/content/10/11/766
ERR478997	Paired	15329916	86.9588	ERS436771	ERP005534	Healthy	NA	21	NA	62	Adult	Female	Urban	France	Europe	http://msb.embopress.org/content/10/11/766
ERR479004	Paired	27229304	77.9793	ERS436669	ERP005534	Healthy	NA	24	NA	25	Adult	Male	Urban	France	Europe	http://msb.embopress.org/content/10/11/766
ERR479023	Paired	12973146	85.419	ERS436767	ERP005534	Healthy	NA	NA	NA	56	Adult	Female	Urban	France	Europe	http://msb.embopress.org/content/10/11/766
ERR479052	Paired	19810434	84.9937	ERS436647	ERP005534	Healthy	NA	26	NA	54	Adult	Male	Urban	France	Europe	http://msb.embopress.org/content/10/11/766
ERR479067	Paired	18774082	81.8901	ERS436667	ERP005534	Diseased	Adenoma	29	NA	62	Adult	Male	Urban	France	Europe	http://msb.embopress.org/content/10/11/766
ERR479105	Paired	24168854	84.3374	ERS436716	ERP005534	Diseased	Adenoma	30	NA	53	Adult	Male	Urban	France	Europe	http://msb.embopress.org/content/10/11/766
ERR479133	Paired	9768680	85.5547	ERS436781	ERP005534	Healthy	NA	25	NA	63	Adult	Male	Urban	France	Europe	http://msb.embopress.org/content/10/11/766
ERR479135	Paired	9806108	85.7048	ERS436781	ERP005534	Healthy	NA	25	NA	63	Adult	Male	Urban	France	Europe	http://msb.embopress.org/content/10/11/766
ERR479176	Paired	5561602	83.6898	ERS436764	ERP005534	Diseased	CRC	22	NA	54	Adult	Female	Urban	France	Europe	http://msb.embopress.org/content/10/11/766
ERR479194	Paired	14570570	82.912	ERS436665	ERP005534	Diseased	CRC	21	NA	62	Adult	Female	Urban	France	Europe	http://msb.embopress.org/content/10/11/766
ERR479216	Paired	18917342	79.3064	ERS436656	ERP005534	Diseased	Adenoma	26	NA	63	Adult	Male	Urban	France	Europe	http://msb.embopress.org/content/10/11/766
ERR479234	Paired	10973020	86.0356	ERS436765	ERP005534	Diseased	Adenoma	33	NA	52	Adult	Male	Urban	France	Europe	http://msb.embopress.org/content/10/11/766
ERR479260	Paired	14400094	85.5824	ERS436789	ERP005534	Healthy	NA	34	NA	61	Adult	Female	Urban	France	Europe	http://msb.embopress.org/content/10/11/766
ERR479315	Paired	17746334	85.1751	ERS436797	ERP005534	Healthy	NA	30	NA	64	Adult	Female	Urban	France	Europe	http://msb.embopress.org/content/10/11/766
ERR479327	Paired	45104882	88.9986	ERS436717	ERP005534	Diseased	Adenoma	20	NA	49	Adult	Male	Urban	France	Europe	http://msb.embopress.org/content/10/11/766
ERR479353	Paired	25904148	79.5919	ERS436674	ERP005534	Diseased	CRC	22	NA	63	Adult	Male	Urban	France	Europe	http://msb.embopress.org/content/10/11/766
ERR479385	Paired	20815154	83.9227	ERS436682	ERP005534	Diseased	Adenoma	30	NA	63	Adult	Male	Urban	France	Europe	http://msb.embopress.org/content/10/11/766
ERR479396	Paired	17086716	79.8436	ERS436680	ERP005534	Diseased	Adenoma	28	NA	64	Adult	Male	Urban	France	Europe	http://msb.embopress.org/content/10/11/766
ERR479415	Paired	18026726	85.9595	ERS436705	ERP005534	Diseased	CRC	29	NA	63	Adult	Male	Urban	France	Europe	http://msb.embopress.org/content/10/11/766
ERR479435	Paired	8315628	88.2573	ERS436821	ERP005534	Diseased	CRC	27	NA	56	Adult	Male	Urban	Germany	Europe	http://msb.embopress.org/content/10/11/766
ERR479465	Paired	12744458	87.7283	ERS436815	ERP005534	Diseased	CRC	27	NA	42	Adult	Male	Urban	Germany	Europe	http://msb.embopress.org/content/10/11/766
ERR479506	Paired	16189332	87.5537	ERS436827	ERP005534	Diseased	CRC	25	NA	58	Adult	Male	Urban	Germany	Europe	http://msb.embopress.org/content/10/11/766
ERR479547	Paired	14369938	87.9972	ERS436801	ERP005534	Diseased	CRC	28	NA	55	Adult	Male	Urban	Germany	Europe	http://msb.embopress.org/content/10/11/766
ERR479548	Paired	14255000	87.7356	ERS436801	ERP005534	Diseased	CRC	28	NA	55	Adult	Male	Urban	Germany	Europe	http://msb.embopress.org/content/10/11/766
ERR479580	Paired	19166984	88.0528	ERS436840	ERP005534	Healthy	NA	31	NA	30	Adult	Male	Urban	Germany	Europe	http://msb.embopress.org/content/10/11/766
ERR479601	Paired	11355424	87.6864	ERS436838	ERP005534	Healthy	NA	26	NA	49	Adult	Male	Urban	Germany	Europe	http://msb.embopress.org/content/10/11/766
ERR504975	Paired	21933644	80.234	ERS455612	ERP004605	Healthy	NA	NA	NA	NA	Adult	NA	Urban	China	Asia	https://www.nature.com/articles/nbt.2942#methods
ERR505093	Paired	76331024	99.1871	ERS433552	ERP005558	Healthy	NA	NA	NA	NA	Adult	NA	Urban	Australia	Oceania	NA
ERR525771	Paired	39987910	96.2311	ERS473106	ERP005989	Healthy	NA	NA	NA	NA	Adult	Female	Urban	Denmark	Europe	https://www.sciencedirect.com/science/article/pii/S1931312815001626?via%3Dihub#bib21
ERR525779	Paired	28641792	95.3641	ERS473114	ERP005989	Healthy	NA	NA	NA	NA	Adult	Female	Urban	Denmark	Europe	https://www.sciencedirect.com/science/article/pii/S1931312815001626?via%3Dihub#bib21
ERR525847	Paired	40578116	97.1471	ERS473182	ERP005989	Healthy	NA	NA	NA	NA	Adult	Female	Urban	Denmark	Europe	https://www.sciencedirect.com/science/article/pii/S1931312815001626?via%3Dihub#bib21
ERR525959	Paired	45504950	92.297	ERS473294	ERP005989	Healthy	NA	NA	NA	NA	Adult	Female	Urban	Denmark	Europe	https://www.sciencedirect.com/science/article/pii/S1931312815001626?via%3Dihub#bib21
ERR525971	Paired	42571496	92.4467	ERS473306	ERP005989	Healthy	NA	NA	NA	NA	Adult	Female	Urban	Denmark	Europe	https://www.sciencedirect.com/science/article/pii/S1931312815001626?via%3Dihub#bib21
ERR526019	Paired	36627058	93.7494	ERS473354	ERP005989	Healthy	NA	NA	NA	NA	Adult	Female	Urban	Denmark	Europe	https://www.sciencedirect.com/science/article/pii/S1931312815001626?via%3Dihub#bib21
ERR526083	Paired	33683334	93.4149	ERS473418	ERP005989	Healthy	NA	NA	NA	NA	Adult	Female	Urban	Denmark	Europe	https://www.sciencedirect.com/science/article/pii/S1931312815001626?via%3Dihub#bib21
ERR688377	Single	802494	87.8069	ERS608558	ERP008729	Diseased	Adenoma	30.1	NA	62	Adult	Male	Urban	Austria	Europe	https://www.nature.com/articles/ncomms7528
ERR688500	Single	707837	82.9323	ERS608592	ERP008729	Diseased	CRC	33.56	NA	63	Adult	Male	Urban	Austria	Europe	https://www.nature.com/articles/ncomms7528
ERR866567	Paired	16829306	97.0712	ERS714115	ERP010229	Healthy	NA	NA	NA	NA	Adult	NA	Urban	Bangladesh	Asia	http://mbio.asm.org/content/6/3/e00381-15.full
ERR866569	Paired	17364330	97.999	ERS714117	ERP010229	Healthy	NA	NA	NA	NA	Adult	NA	Urban	Bangladesh	Asia	http://mbio.asm.org/content/6/3/e00381-15.full
ERR866608	Paired	2901016	99.2573	ERS714156	ERP010229	Healthy	NA	NA	NA	NA	Adult	NA	Urban	Bangladesh	Asia	http://mbio.asm.org/content/6/3/e00381-15.full
ERR911969	Paired	63527630	98.2537	ERS746726	ERP010700	Healthy	NA	27	NA	60	Adult	Female	Urban	United Kingdom	Europe	http://www.cell.com/cell-systems/abstract/S2405-4712(16)30323-4
ERR911974	Paired	81986850	98.5136	ERS746731	ERP010700	Healthy	NA	25	NA	64	Adult	Female	Urban	United Kingdom	Europe	http://www.cell.com/cell-systems/abstract/S2405-4712(16)30323-4
ERR911975	Paired	69349492	97.8659	ERS746732	ERP010700	Healthy	NA	24	NA	64	Adult	Female	Urban	United Kingdom	Europe	http://www.cell.com/cell-systems/abstract/S2405-4712(16)30323-4
ERR911979	Paired	71284306	98.6235	ERS746736	ERP010700	Healthy	NA	35	NA	64	Adult	Female	Urban	United Kingdom	Europe	http://www.cell.com/cell-systems/abstract/S2405-4712(16)30323-4
ERR911988	Paired	67813482	98.3298	ERS746745	ERP010700	Healthy	NA	23	NA	57	Adult	Female	Urban	United Kingdom	Europe	http://www.cell.com/cell-systems/abstract/S2405-4712(16)30323-4
ERR912034	Paired	78672988	96.2813	ERS746791	ERP010700	Healthy	NA	24	NA	54	Adult	Female	Urban	United Kingdom	Europe	http://www.cell.com/cell-systems/abstract/S2405-4712(16)30323-4
ERR912036	Paired	95888286	98.1434	ERS746793	ERP010700	Healthy	NA	26	NA	64	Adult	Female	Urban	United Kingdom	Europe	http://www.cell.com/cell-systems/abstract/S2405-4712(16)30323-4
ERR912078	Paired	69876822	98.0909	ERS746835	ERP010700	Healthy	NA	20	NA	61	Adult	Female	Urban	United Kingdom	Europe	http://www.cell.com/cell-systems/abstract/S2405-4712(16)30323-4
ERR912087	Paired	100444882	98.0944	ERS746844	ERP010700	Healthy	NA	22	NA	51	Adult	Female	Urban	United Kingdom	Europe	http://www.cell.com/cell-systems/abstract/S2405-4712(16)30323-4
ERR912097	Paired	85116920	98.0336	ERS746854	ERP010700	Healthy	NA	19	NA	36	Adult	Female	Urban	United Kingdom	Europe	http://www.cell.com/cell-systems/abstract/S2405-4712(16)30323-4
ERR912100	Paired	69595590	98.2579	ERS746857	ERP010700	Healthy	NA	22	NA	50	Adult	Female	Urban	United Kingdom	Europe	http://www.cell.com/cell-systems/abstract/S2405-4712(16)30323-4
ERR912141	Paired	66582862	98.1088	ERS746898	ERP010700	Healthy	NA	35	NA	62	Adult	Female	Urban	United Kingdom	Europe	http://www.cell.com/cell-systems/abstract/S2405-4712(16)30323-4
ERR912161	Paired	76342650	97.657	ERS746918	ERP010700	Healthy	NA	26	NA	51	Adult	Female	Urban	United Kingdom	Europe	http://www.cell.com/cell-systems/abstract/S2405-4712(16)30323-4
ERR912162	Paired	89119712	98.0898	ERS746919	ERP010700	Healthy	NA	22	NA	51	Adult	Female	Urban	United Kingdom	Europe	http://www.cell.com/cell-systems/abstract/S2405-4712(16)30323-4
ERR912166	Paired	69413000	97.7005	ERS746923	ERP010700	Healthy	NA	21	NA	62	Adult	Female	Urban	United Kingdom	Europe	http://www.cell.com/cell-systems/abstract/S2405-4712(16)30323-4
ERR912192	Paired	63574688	98.5166	ERS746949	ERP010700	Healthy	NA	32	NA	59	Adult	Female	Urban	United Kingdom	Europe	http://www.cell.com/cell-systems/abstract/S2405-4712(16)30323-4
SRR1761709	Paired	55090796	72.5768	SRS820617	SRP052307	Healthy	NA	17.9	NA	50	Adult	Female	Rural	Peru	South America	https://www.nature.com/articles/ncomms7505
SRR1761741	Single	1430537	70.7565	SRS820591	SRP052307	Healthy	NA	23.77	NA	34	Adult	Female	Urban	United States	North America	https://www.nature.com/articles/ncomms7505
SRR1761751	Single	1882117	66.8993	SRS820601	SRP052307	Healthy	NA	19.3	NA	32	Adult	Female	Urban	United States	North America	https://www.nature.com/articles/ncomms7505
SRR1761774	Single	3586438	55.6365	SRS820624	SRP052307	Healthy	NA	28.93	NA	40	Adult	Female	Rural	Peru	South America	https://www.nature.com/articles/ncomms7505
SRR1927149	Paired	29387396	99.4569	SRS882224	SRP056480	Healthy	NA	NA	NA	43	Adult	Female	Rural	United Republic of Tanzania	Africa	https://www.sciencedirect.com/science/article/pii/S0960982215005370?via%3Dihub
SRR1930140	Paired	16235400	99.3532	SRS883028	SRP056480	Healthy	NA	NA	NA	24	Adult	Male	Rural	United Republic of Tanzania	Africa	https://www.sciencedirect.com/science/article/pii/S0960982215005370?via%3Dihub
SRR1931173	Paired	46437350	99.3826	SRS883113	SRP056480	Healthy	NA	NA	No	32	Adult	Female	Urban	Italy	Europe	https://www.sciencedirect.com/science/article/pii/S0960982215005370?via%3Dihub
SRR2155325	Paired	16326030	93.2208	SRS1028141	SRP062282	Healthy	NA	NA	No	NA	Adult	NA	Urban	Germany	Europe	http://journals.plos.org/plosone/article?id=10.1371/journal.pone.0149564
SRR2187410	Paired	4722284	94.8918	SRS475627	SRP029441	NA	NA	NA	NA	25	Adult	Male	Rural	Fiji	Oceania	https://www.nature.com/articles/nbt.3329#methods
SRR2188209	Paired	10097690	94.3793	SRS476098	SRP029441	NA	NA	NA	NA	22	Adult	Female	Rural	Fiji	Oceania	https://www.nature.com/articles/nbt.3329#methods
SRR2188746	Paired	5034384	94.8618	SRS475666	SRP029441	NA	NA	NA	NA	41	Adult	Female	Rural	Fiji	Oceania	https://www.nature.com/articles/nbt.3329#methods
SRR2188748	Paired	5042602	95.0251	SRS475662	SRP029441	NA	NA	NA	NA	40	Adult	Female	Rural	Fiji	Oceania	https://www.nature.com/articles/nbt.3329#methods
SRR2188767	Paired	4644528	95.0067	SRS476121	SRP029441	NA	NA	NA	NA	52	Adult	Male	Rural	Fiji	Oceania	https://www.nature.com/articles/nbt.3329#methods
SRR2188993	Paired	5408254	91.7427	SRS476187	SRP029441	NA	NA	NA	NA	44	Adult	Male	Rural	Fiji	Oceania	https://www.nature.com/articles/nbt.3329#methods
SRR2189030	Paired	5120624	95.1257	SRS475594	SRP029441	NA	NA	NA	NA	48	Adult	Female	Rural	Fiji	Oceania	https://www.nature.com/articles/nbt.3329#methods
SRR2191094	Paired	4425234	94.3207	SRS476302	SRP029441	NA	NA	NA	NA	46	Adult	Male	Rural	Fiji	Oceania	https://www.nature.com/articles/nbt.3329#methods
SRR2191141	Paired	5479004	94.8189	SRS476094	SRP029441	NA	NA	NA	NA	19	Adult	Female	Rural	Fiji	Oceania	https://www.nature.com/articles/nbt.3329#methods
SRR2191143	Paired	4537374	94.7254	SRS476519	SRP029441	NA	NA	NA	NA	31	Adult	Male	Rural	Fiji	Oceania	https://www.nature.com/articles/nbt.3329#methods
SRR2191447	Paired	4952556	94.5796	SRS475987	SRP029441	NA	NA	NA	NA	61	Adult	Female	Rural	Fiji	Oceania	https://www.nature.com/articles/nbt.3329#methods
SRR2191449	Paired	5477736	91.3916	SRS475594	SRP029441	NA	NA	NA	NA	48	Adult	Female	Rural	Fiji	Oceania	https://www.nature.com/articles/nbt.3329#methods
SRR2191939	Paired	4801622	94.5082	SRS475958	SRP029441	NA	NA	NA	NA	47	Adult	Female	Rural	Fiji	Oceania	https://www.nature.com/articles/nbt.3329#methods
SRR2191940	Paired	4909314	94.3575	SRS475958	SRP029441	NA	NA	NA	NA	47	Adult	Female	Rural	Fiji	Oceania	https://www.nature.com/articles/nbt.3329#methods
SRR2191970	Paired	5536628	94.7865	SRS476019	SRP029441	NA	NA	NA	NA	26	Adult	Male	Rural	Fiji	Oceania	https://www.nature.com/articles/nbt.3329#methods
SRR2192726	Paired	4320882	92.4576	SRS476097	SRP029441	NA	NA	NA	NA	54	Adult	Female	Rural	Fiji	Oceania	https://www.nature.com/articles/nbt.3329#methods
SRR2192799	Paired	4822510	95.0963	SRS475994	SRP029441	NA	NA	NA	NA	63	Adult	Male	Rural	Fiji	Oceania	https://www.nature.com/articles/nbt.3329#methods
SRR2192826	Paired	5608152	94.6346	SRS476164	SRP029441	NA	NA	NA	NA	33	Adult	Female	Rural	Fiji	Oceania	https://www.nature.com/articles/nbt.3329#methods
SRR2193336	Paired	4794996	95.4927	SRS475929	SRP029441	NA	NA	NA	NA	57	Adult	Male	Rural	Fiji	Oceania	https://www.nature.com/articles/nbt.3329#methods
SRR2193338	Paired	4512088	94.8734	SRS475690	SRP029441	NA	NA	NA	NA	62	Adult	Male	Rural	Fiji	Oceania	https://www.nature.com/articles/nbt.3329#methods
SRR2193339	Paired	5118672	94.4193	SRS476128	SRP029441	NA	NA	NA	NA	44	Adult	Female	Rural	Fiji	Oceania	https://www.nature.com/articles/nbt.3329#methods
SRR2193463	Paired	4488766	95.2437	SRS475651	SRP029441	NA	NA	NA	NA	24	Adult	Male	Rural	Fiji	Oceania	https://www.nature.com/articles/nbt.3329#methods
SRR2193655	Paired	4805618	94.826	SRS475920	SRP029441	NA	NA	NA	NA	45	Adult	Male	Rural	Fiji	Oceania	https://www.nature.com/articles/nbt.3329#methods
SRR2193793	Paired	4846286	95.3037	SRS475920	SRP029441	NA	NA	NA	NA	45	Adult	Male	Rural	Fiji	Oceania	https://www.nature.com/articles/nbt.3329#methods
SRR2193812	Paired	10220172	94.2902	SRS476098	SRP029441	NA	NA	NA	NA	22	Adult	Female	Rural	Fiji	Oceania	https://www.nature.com/articles/nbt.3329#methods
SRR2193831	Paired	4923658	94.9257	SRS475994	SRP029441	NA	NA	NA	NA	63	Adult	Male	Rural	Fiji	Oceania	https://www.nature.com/articles/nbt.3329#methods
SRR2193836	Paired	4189254	95.1323	SRS475682	SRP029441	NA	NA	NA	NA	50	Adult	Male	Rural	Fiji	Oceania	https://www.nature.com/articles/nbt.3329#methods
SRR2193865	Paired	10478698	94.8159	SRS476098	SRP029441	NA	NA	NA	NA	22	Adult	Female	Rural	Fiji	Oceania	https://www.nature.com/articles/nbt.3329#methods
SRR2193945	Paired	5331940	94.8311	SRS476019	SRP029441	NA	NA	NA	NA	26	Adult	Male	Rural	Fiji	Oceania	https://www.nature.com/articles/nbt.3329#methods
SRR2194119	Paired	5329990	94.8283	SRS475545	SRP029441	NA	NA	NA	NA	42	Adult	Female	Rural	Fiji	Oceania	https://www.nature.com/articles/nbt.3329#methods
SRR2194122	Paired	5513106	92.4427	SRS476153	SRP029441	NA	NA	NA	NA	37	Adult	Female	Rural	Fiji	Oceania	https://www.nature.com/articles/nbt.3329#methods
SRR2194125	Paired	3109518	92.0379	SRS476192	SRP029441	NA	NA	NA	NA	33	Adult	Female	Rural	Fiji	Oceania	https://www.nature.com/articles/nbt.3329#methods
SRR2194133	Paired	4599948	94.5004	SRS475958	SRP029441	NA	NA	NA	NA	47	Adult	Female	Rural	Fiji	Oceania	https://www.nature.com/articles/nbt.3329#methods
SRR2194550	Paired	4988360	94.7892	SRS476143	SRP029441	NA	NA	NA	NA	48	Adult	Male	Rural	Fiji	Oceania	https://www.nature.com/articles/nbt.3329#methods
SRR2194581	Paired	4352356	95.302	SRS475690	SRP029441	NA	NA	NA	NA	62	Adult	Male	Rural	Fiji	Oceania	https://www.nature.com/articles/nbt.3329#methods
SRR2194606	Paired	4446080	95.2292	SRS475673	SRP029441	NA	NA	NA	NA	41	Adult	Male	Rural	Fiji	Oceania	https://www.nature.com/articles/nbt.3329#methods
SRR2194650	Paired	5733976	94.9232	SRS475967	SRP029441	NA	NA	NA	NA	20	Adult	Male	Rural	Fiji	Oceania	https://www.nature.com/articles/nbt.3329#methods
SRR2194898	Paired	5189756	90.9699	SRS476143	SRP029441	NA	NA	NA	NA	48	Adult	Male	Rural	Fiji	Oceania	https://www.nature.com/articles/nbt.3329#methods
SRR2194910	Paired	4259844	94.4966	SRS476097	SRP029441	NA	NA	NA	NA	54	Adult	Female	Rural	Fiji	Oceania	https://www.nature.com/articles/nbt.3329#methods
SRR2194930	Paired	4513170	94.3693	SRS475575	SRP029441	NA	NA	NA	NA	52	Adult	Female	Rural	Fiji	Oceania	https://www.nature.com/articles/nbt.3329#methods
SRR2194939	Paired	4863312	95.5223	SRS476269	SRP029441	NA	NA	NA	NA	59	Adult	Female	Rural	Fiji	Oceania	https://www.nature.com/articles/nbt.3329#methods
SRR2194950	Paired	4480406	92.5176	SRS476262	SRP029441	NA	NA	NA	NA	37	Adult	Male	Rural	Fiji	Oceania	https://www.nature.com/articles/nbt.3329#methods
SRR2194970	Paired	5576870	95.1564	SRS475933	SRP029441	NA	NA	NA	NA	39	Adult	Female	Rural	Fiji	Oceania	https://www.nature.com/articles/nbt.3329#methods
SRR2194990	Paired	4580886	94.1995	SRS476302	SRP029441	NA	NA	NA	NA	46	Adult	Male	Rural	Fiji	Oceania	https://www.nature.com/articles/nbt.3329#methods
SRR2195857	Paired	5188162	94.6171	SRS475981	SRP029441	NA	NA	NA	NA	27	Adult	Female	Rural	Fiji	Oceania	https://www.nature.com/articles/nbt.3329#methods
SRR2198949	Paired	4339578	94.9272	SRS476273	SRP029441	NA	NA	NA	NA	63	Adult	Female	Rural	Fiji	Oceania	https://www.nature.com/articles/nbt.3329#methods
SRR2199456	Paired	4372886	95.0769	SRS475705	SRP029441	NA	NA	NA	NA	19	Adult	Female	Rural	Fiji	Oceania	https://www.nature.com/articles/nbt.3329#methods
SRR2199601	Paired	5132368	94.7373	SRS476120	SRP029441	NA	NA	NA	NA	61	Adult	Male	Rural	Fiji	Oceania	https://www.nature.com/articles/nbt.3329#methods
SRR2199616	Paired	5861834	92.5657	SRS476430	SRP029441	NA	NA	NA	NA	27	Adult	Male	Rural	Fiji	Oceania	https://www.nature.com/articles/nbt.3329#methods
SRR2199629	Paired	4294104	94.5115	SRS476273	SRP029441	NA	NA	NA	NA	63	Adult	Female	Rural	Fiji	Oceania	https://www.nature.com/articles/nbt.3329#methods
SRR2199656	Paired	4708614	94.8529	SRS476143	SRP029441	NA	NA	NA	NA	48	Adult	Male	Rural	Fiji	Oceania	https://www.nature.com/articles/nbt.3329#methods
SRR2221963	Paired	5931102	94.6336	SRS476291	SRP029441	NA	NA	NA	NA	22	Adult	Female	Rural	Fiji	Oceania	https://www.nature.com/articles/nbt.3329#methods
SRR2222317	Paired	5447056	95.2246	SRS475924	SRP029441	NA	NA	NA	NA	53	Adult	Female	Rural	Fiji	Oceania	https://www.nature.com/articles/nbt.3329#methods
SRR2222372	Paired	5732878	94.7806	SRS476159	SRP029441	NA	NA	NA	NA	36	Adult	Female	Rural	Fiji	Oceania	https://www.nature.com/articles/nbt.3329#methods
SRR2222811	Paired	5653478	94.2797	SRS475589	SRP029441	NA	NA	NA	NA	43	Adult	Female	Rural	Fiji	Oceania	https://www.nature.com/articles/nbt.3329#methods
SRR2222823	Paired	5610160	95.4832	SRS476489	SRP029441	NA	NA	NA	NA	33	Adult	Female	Rural	Fiji	Oceania	https://www.nature.com/articles/nbt.3329#methods
SRR2225833	Paired	1425086	97.0422	SRS476051	SRP029441	NA	NA	NA	NA	28	Adult	Female	Rural	Fiji	Oceania	https://www.nature.com/articles/nbt.3329#methods
SRR2225842	Paired	5938990	94.8638	SRS476271	SRP029441	NA	NA	NA	NA	59	Adult	Male	Rural	Fiji	Oceania	https://www.nature.com/articles/nbt.3329#methods
SRR2227642	Paired	5470582	95.7843	SRS475648	SRP029441	NA	NA	NA	NA	55	Adult	Female	Rural	Fiji	Oceania	https://www.nature.com/articles/nbt.3329#methods
SRR2228193	Paired	5108946	95.8125	SRS475924	SRP029441	NA	NA	NA	NA	53	Adult	Female	Rural	Fiji	Oceania	https://www.nature.com/articles/nbt.3329#methods
SRR2231290	Paired	4093930	94.5273	SRS476141	SRP029441	NA	NA	NA	NA	38	Adult	Male	Rural	Fiji	Oceania	https://www.nature.com/articles/nbt.3329#methods
SRR2231336	Paired	4657870	96.826	SRS476274	SRP029441	NA	NA	NA	NA	64	Adult	Male	Rural	Fiji	Oceania	https://www.nature.com/articles/nbt.3329#methods
SRR2231349	Paired	4430472	97.1286	SRS475920	SRP029441	NA	NA	NA	NA	45	Adult	Male	Rural	Fiji	Oceania	https://www.nature.com/articles/nbt.3329#methods
SRR2231689	Paired	1244924	96.4701	SRS476051	SRP029441	NA	NA	NA	NA	28	Adult	Female	Rural	Fiji	Oceania	https://www.nature.com/articles/nbt.3329#methods
SRR2237323	Paired	5304066	95.9248	SRS476001	SRP029441	NA	NA	NA	NA	40	Adult	Female	Rural	Fiji	Oceania	https://www.nature.com/articles/nbt.3329#methods
SRR2237484	Paired	5742056	95.8656	SRS476328	SRP029441	NA	NA	NA	NA	37	Adult	Male	Rural	Fiji	Oceania	https://www.nature.com/articles/nbt.3329#methods
SRR2245720	Paired	4848330	95.5655	SRS476295	SRP029441	NA	NA	NA	NA	34	Adult	Female	Rural	Fiji	Oceania	https://www.nature.com/articles/nbt.3329#methods
SRR2246251	Paired	4367320	94.6666	SRS476293	SRP029441	NA	NA	NA	NA	41	Adult	Female	Rural	Fiji	Oceania	https://www.nature.com/articles/nbt.3329#methods
SRR2247015	Paired	5097688	96.6889	SRS475625	SRP029441	NA	NA	NA	NA	20	Adult	Female	Rural	Fiji	Oceania	https://www.nature.com/articles/nbt.3329#methods
SRR2247050	Paired	4371182	97.0371	SRS475666	SRP029441	NA	NA	NA	NA	41	Adult	Female	Rural	Fiji	Oceania	https://www.nature.com/articles/nbt.3329#methods
SRR2247082	Paired	5798272	95.6864	SRS476213	SRP029441	NA	NA	NA	NA	25	Adult	Female	Rural	Fiji	Oceania	https://www.nature.com/articles/nbt.3329#methods
SRR2247322	Paired	4508540	94.5335	SRS476306	SRP029441	NA	NA	NA	NA	54	Adult	Female	Rural	Fiji	Oceania	https://www.nature.com/articles/nbt.3329#methods
SRR2248466	Paired	5127726	94.2724	SRS476128	SRP029441	NA	NA	NA	NA	44	Adult	Female	Rural	Fiji	Oceania	https://www.nature.com/articles/nbt.3329#methods
SRR2249281	Paired	3559184	95.6778	SRS476290	SRP029441	NA	NA	NA	NA	33	Adult	Male	Rural	Fiji	Oceania	https://www.nature.com/articles/nbt.3329#methods
SRR2249548	Paired	4583100	94.3181	SRS475684	SRP029441	NA	NA	NA	NA	23	Adult	Female	Rural	Fiji	Oceania	https://www.nature.com/articles/nbt.3329#methods
SRR2250076	Paired	6417908	94.8034	SRS476267	SRP029441	NA	NA	NA	NA	56	Adult	Female	Rural	Fiji	Oceania	https://www.nature.com/articles/nbt.3329#methods
SRR2250325	Paired	3693590	94.7955	SRS476290	SRP029441	NA	NA	NA	NA	33	Adult	Male	Rural	Fiji	Oceania	https://www.nature.com/articles/nbt.3329#methods
SRR2250339	Paired	4271820	94.8327	SRS476191	SRP029441	NA	NA	NA	NA	38	Adult	Male	Rural	Fiji	Oceania	https://www.nature.com/articles/nbt.3329#methods
SRR2250402	Paired	5018668	95.8488	SRS476195	SRP029441	NA	NA	NA	NA	52	Adult	Male	Rural	Fiji	Oceania	https://www.nature.com/articles/nbt.3329#methods
SRR2250514	Paired	3879290	96.8512	SRS475690	SRP029441	NA	NA	NA	NA	62	Adult	Male	Rural	Fiji	Oceania	https://www.nature.com/articles/nbt.3329#methods
SRR2250557	Paired	5993926	94.7159	SRS476103	SRP029441	NA	NA	NA	NA	58	Adult	Male	Rural	Fiji	Oceania	https://www.nature.com/articles/nbt.3329#methods
SRR2250560	Paired	4512296	95.74	SRS476037	SRP029441	NA	NA	NA	NA	23	Adult	Male	Rural	Fiji	Oceania	https://www.nature.com/articles/nbt.3329#methods
SRR2250601	Paired	5864096	94.8019	SRS476096	SRP029441	NA	NA	NA	NA	35	Adult	Male	Rural	Fiji	Oceania	https://www.nature.com/articles/nbt.3329#methods
SRR2251282	Paired	5200132	95.1312	SRS475980	SRP029441	NA	NA	NA	NA	43	Adult	Female	Rural	Fiji	Oceania	https://www.nature.com/articles/nbt.3329#methods
SRR2251498	Paired	4867326	95.9038	SRS476794	SRP029441	NA	NA	NA	NA	34	Adult	Female	Rural	Fiji	Oceania	https://www.nature.com/articles/nbt.3329#methods
SRR2251500	Paired	5685604	94.9933	SRS476159	SRP029441	NA	NA	NA	NA	36	Adult	Female	Rural	Fiji	Oceania	https://www.nature.com/articles/nbt.3329#methods
SRR2251596	Paired	6594638	94.2621	SRS476267	SRP029441	NA	NA	NA	NA	56	Adult	Female	Rural	Fiji	Oceania	https://www.nature.com/articles/nbt.3329#methods
SRR2674234	Paired	142997600	123.117	SRS1117397	SRP064913	Healthy	NA	NA	Yes	NA	Adult	NA	Urban	United States	North America	http://www.pnas.org/content/112/45/14024.long
SRR2726601	Paired	71728452	124.427	SRS1117537	SRP064913	Healthy	NA	NA	Yes	NA	Adult	NA	Urban	United States	North America	http://www.pnas.org/content/112/45/14024.long
SRR2726603	Paired	84783762	124.065	SRS1117537	SRP064913	Healthy	NA	NA	Yes	NA	Adult	NA	Urban	United States	North America	http://www.pnas.org/content/112/45/14024.long
SRR2912807	Paired	43342122	93.0818	SRS1158765	SRP066053	Diseased	Obesity	NA	No	NA	Adult	NA	Urban	United States	North America	http://www.cell.com/current-biology/abstract/S0960-9822(15)01354-8
SRR2912808	Single	29003553	93.0595	SRS1158764	SRP066053	Diseased	Obesity	NA	No	NA	Adult	NA	Urban	United States	North America	http://www.cell.com/current-biology/abstract/S0960-9822(15)01354-8
SRR2912810	Paired	46903772	93.3502	SRS1158762	SRP066053	Healthy	NA	NA	Yes	NA	Adult	NA	Urban	United States	North America	http://www.cell.com/current-biology/abstract/S0960-9822(15)01354-8
SRR2938147	Paired	5782602	139.436	SRS1170816	SRP066479	NA	NA	NA	NA	27	Adult	Female	Rural	El Salvador	North America	https://www.nature.com/articles/nature17672
SRR2938202	Paired	6258878	140.057	SRS1170754	SRP066479	NA	NA	NA	NA	44	Adult	Female	Rural	El Salvador	North America	https://www.nature.com/articles/nature17672
SRR2938226	Paired	10129848	141.008	SRS1170730	SRP066479	NA	NA	NA	NA	58	Adult	Female	Semi-urban	Peru	South America	https://www.nature.com/articles/nature17672
SRR2938352	Single	771393	137.679	SRS1170889	SRP066479	NA	NA	NA	NA	32	Adult	Male	Semi-urban	Peru	South America	https://www.nature.com/articles/nature17672
SRR2938365	Single	807309	135.646	SRS1170876	SRP066479	NA	NA	NA	NA	40	Adult	Male	Rural	El Salvador	North America	https://www.nature.com/articles/nature17672
SRR2938380	Single	442907	136.761	SRS1170861	SRP066479	NA	NA	NA	NA	23	Adult	Male	Semi-urban	Peru	South America	https://www.nature.com/articles/nature17672
SRR2938419	Single	1412377	136.726	SRS1170822	SRP066479	NA	NA	NA	NA	43	Adult	Male	Rural	El Salvador	North America	https://www.nature.com/articles/nature17672
SRR2938439	Single	5331823	137.638	SRS1170802	SRP066479	NA	NA	NA	NA	40	Adult	Male	Rural	El Salvador	North America	https://www.nature.com/articles/nature17672
SRR2938455	Single	4413361	137.927	SRS1170786	SRP066479	NA	NA	NA	NA	23	Adult	Female	Rural	El Salvador	North America	https://www.nature.com/articles/nature17672
SRR2938507	Single	2126378	139.993	SRS1170734	SRP066479	NA	NA	NA	NA	64	Adult	Male	Semi-urban	Peru	South America	https://www.nature.com/articles/nature17672
SRR2938512	Single	1985075	139.968	SRS1170729	SRP066479	NA	NA	NA	NA	19	Adult	Male	Semi-urban	Peru	South America	https://www.nature.com/articles/nature17672
SRR2938533	Single	561222	140.018	SRS1170708	SRP066479	NA	NA	NA	NA	34	Adult	Female	Semi-urban	Peru	South America	https://www.nature.com/articles/nature17672
SRR2938538	Single	1459617	140.077	SRS1170703	SRP066479	NA	NA	NA	NA	50	Adult	Female	Semi-urban	Peru	South America	https://www.nature.com/articles/nature17672
SRR2938544	Single	1179953	139.683	SRS1170697	SRP066479	NA	NA	NA	NA	20	Adult	Male	Semi-urban	Peru	South America	https://www.nature.com/articles/nature17672
SRR2992887	Paired	23878370	150.13	SRS1205301	SRP067325	Healthy	NA	NA	No	NA	Adult	Female	Urban	United States	North America	https://microbiomejournal.biomedcentral.com/articles/10.1186/s40168-017-0320-4
SRR2992910	Paired	3065178	149.309	SRS1205278	SRP067325	Healthy	NA	NA	No	NA	Adult	Male	Urban	United States	North America	https://microbiomejournal.biomedcentral.com/articles/10.1186/s40168-017-0320-4
SRR2992922	Paired	3442226	149.265	SRS1205267	SRP067325	Healthy	NA	NA	No	NA	Adult	Male	Urban	United States	North America	https://microbiomejournal.biomedcentral.com/articles/10.1186/s40168-017-0320-4
SRR341670	Paired	45471910	86.3369	SRS259523	SRP008047	Diseased	T2D	19.84	No	53	Adult	Male	Urban	China	Asia	https://www.nature.com/articles/nature11450
SRR341701	Paired	31403074	86.1383	SRS259554	SRP008047	Healthy	NA	19.38	No	23	Adult	Male	Urban	China	Asia	https://www.nature.com/articles/nature11450
SRR3736984	Paired	38484434	94.9042	SRS1483393	SRP076119	Healthy	NA	NA	NA	NA	Adult	NA	Urban	United States	North America	https://www.sciencedirect.com/science/article/pii/S193131281630378X
SRR3736998	Paired	18369446	96.5085	SRS1531223	SRP076119	Healthy	NA	NA	NA	NA	Adult	NA	Urban	United States	North America	https://www.sciencedirect.com/science/article/pii/S193131281630378X
SRR3737018	Paired	14137470	94.9118	SRS1531242	SRP076119	Healthy	NA	NA	NA	NA	Adult	NA	Urban	United States	North America	https://www.sciencedirect.com/science/article/pii/S193131281630378X
SRR3737026	Paired	25382846	95.006	SRS1490022	SRP076119	Healthy	NA	NA	NA	NA	Adult	NA	Urban	United States	North America	https://www.sciencedirect.com/science/article/pii/S193131281630378X
SRR3917688	Paired	29777842	96.5976	SRS1563131	SRP076119	Healthy	NA	NA	NA	NA	Adult	NA	Urban	United States	North America	https://www.sciencedirect.com/science/article/pii/S193131281630378X
SRR3992964	Paired	30996198	147.831	SRS1596777	SRP080787	Healthy	NA	NA	No	NA	Adult	NA	Rural	Mongolia	Asia	https://www.nature.com/articles/srep34826
SRR3992969	Paired	106440812	147.239	SRS1596782	SRP080787	Healthy	NA	NA	NA	NA	Adult	NA	Rural	Mongolia	Asia	https://www.nature.com/articles/srep34826
SRR3992985	Paired	106209880	143.317	SRS1596798	SRP080787	Healthy	NA	NA	NA	NA	Adult	NA	Rural	Mongolia	Asia	https://www.nature.com/articles/srep34826
SRR3992987	Paired	156381894	110.74	SRS1596800	SRP080787	Healthy	NA	NA	NA	NA	Adult	NA	Rural	Mongolia	Asia	https://www.nature.com/articles/srep34826
SRR3993010	Paired	37693902	148.203	SRS1596825	SRP080787	Healthy	NA	NA	No	NA	Adult	NA	Rural	Mongolia	Asia	https://www.nature.com/articles/srep34826
SRR3993018	Paired	60146890	144.469	SRS1596831	SRP080787	Healthy	NA	NA	No	NA	Adult	NA	Rural	Mongolia	Asia	https://www.nature.com/articles/srep34826
SRR3993028	Paired	21940260	147.827	SRS1596840	SRP080787	Healthy	NA	NA	No	NA	Adult	NA	Rural	Mongolia	Asia	https://www.nature.com/articles/srep34826
SRR3993049	Paired	40549814	148.621	SRS1596862	SRP080787	Healthy	NA	NA	NA	NA	Adult	NA	NA	China	Asia	https://www.nature.com/articles/srep34826
SRR413764	Paired	51274052	88.562	SRS295020	SRP008047	Diseased	T2D	21.89	NA	57	Adult	Male	Urban	China	Asia	https://www.nature.com/articles/nature11450
SRR5106276	Paired	39088834	149.435	SRS1858585	SRP095060	Healthy	NA	NA	No	42	Adult	NA	Urban	China	Asia	https://microbiomejournal.biomedcentral.com/articles/10.1186/s40168-018-0520-6#Sec2
SRR5106284	Paired	40608054	148.885	SRS1858593	SRP095060	Healthy	NA	NA	No	35	Adult	NA	Urban	China	Asia	https://microbiomejournal.biomedcentral.com/articles/10.1186/s40168-018-0520-6#Sec2
SRR5106290	Paired	37483890	149.032	SRS1858599	SRP095060	Healthy	NA	NA	No	40	Adult	NA	Urban	China	Asia	https://microbiomejournal.biomedcentral.com/articles/10.1186/s40168-018-0520-6#Sec2
SRR5106298	Paired	33164674	149.06	SRS1858607	SRP095060	Healthy	NA	NA	No	27	Adult	NA	Urban	China	Asia	https://microbiomejournal.biomedcentral.com/articles/10.1186/s40168-018-0520-6#Sec2
SRR5106299	Paired	35482064	148.988	SRS1858608	SRP095060	Healthy	NA	NA	No	32	Adult	NA	Urban	China	Asia	https://microbiomejournal.biomedcentral.com/articles/10.1186/s40168-018-0520-6#Sec2
SRR5106309	Paired	33050150	148.783	SRS1858618	SRP095060	Healthy	NA	NA	No	20	Adult	NA	Urban	China	Asia	https://microbiomejournal.biomedcentral.com/articles/10.1186/s40168-018-0520-6#Sec2
SRR5106364	Paired	23242830	149.275	SRS1858654	SRP095060	Healthy	NA	NA	No	37	Adult	NA	Urban	China	Asia	https://microbiomejournal.biomedcentral.com/articles/10.1186/s40168-018-0520-6#Sec2
SRR5106393	Paired	78130016	149.389	SRS1858664	SRP095060	Healthy	NA	NA	No	42	Adult	NA	Urban	China	Asia	https://microbiomejournal.biomedcentral.com/articles/10.1186/s40168-018-0520-6#Sec2
SRR5106457	Paired	46076986	147.99	SRS1858681	SRP095060	Healthy	NA	NA	No	60	Adult	NA	Urban	China	Asia	https://microbiomejournal.biomedcentral.com/articles/10.1186/s40168-018-0520-6#Sec2
SRR5106474	Paired	40035770	149.379	SRS1858697	SRP095060	Healthy	NA	NA	No	37	Adult	NA	Urban	China	Asia	https://microbiomejournal.biomedcentral.com/articles/10.1186/s40168-018-0520-6#Sec2
SRR5106488	Paired	33428748	149.369	SRS1858712	SRP095060	Healthy	NA	NA	No	26	Adult	NA	Urban	China	Asia	https://microbiomejournal.biomedcentral.com/articles/10.1186/s40168-018-0520-6#Sec2
SRR5106507	Paired	48970082	149.366	SRS1858731	SRP095060	Healthy	NA	NA	No	47	Adult	NA	Urban	China	Asia	https://microbiomejournal.biomedcentral.com/articles/10.1186/s40168-018-0520-6#Sec2
SRR5127404	Paired	20459998	87.6771	SRS1876271	SRP095580	Healthy	NA	20.97	No	19	Adult	Female	Urban	Netherlands	Europe	http://www.cell.com/cell/abstract/S0092-8674(16)31403-9
SRR5127407	Paired	23997636	85.7504	SRS1876274	SRP095580	Healthy	NA	20.2	No	62	Adult	Male	Urban	Netherlands	Europe	http://www.cell.com/cell/abstract/S0092-8674(16)31403-9
SRR5127410	Paired	25189924	92.2948	SRS1876277	SRP095580	Healthy	NA	19.88	No	22	Adult	Male	Urban	Netherlands	Europe	http://www.cell.com/cell/abstract/S0092-8674(16)31403-9
SRR5127412	Paired	27818606	88.0601	SRS1876279	SRP095580	Healthy	NA	22.09	No	28	Adult	Female	Urban	Netherlands	Europe	http://www.cell.com/cell/abstract/S0092-8674(16)31403-9
SRR5127413	Paired	23923942	86.8655	SRS1876280	SRP095580	Healthy	NA	NA	No	20	Adult	Female	Urban	Netherlands	Europe	http://www.cell.com/cell/abstract/S0092-8674(16)31403-9
SRR5127454	Paired	20641004	87.2696	SRS1876321	SRP095580	Healthy	NA	20.37	No	21	Adult	Female	Urban	Netherlands	Europe	http://www.cell.com/cell/abstract/S0092-8674(16)31403-9
SRR5127457	Paired	18796338	89.6537	SRS1876324	SRP095580	Healthy	NA	31.31	No	48	Adult	Male	Urban	Netherlands	Europe	http://www.cell.com/cell/abstract/S0092-8674(16)31403-9
SRR5127458	Paired	26910866	87.6242	SRS1876325	SRP095580	Healthy	NA	24.46	No	27	Adult	Female	Urban	Netherlands	Europe	http://www.cell.com/cell/abstract/S0092-8674(16)31403-9
SRR5127471	Paired	15572014	88.9968	SRS1876338	SRP095580	Healthy	NA	23.74	No	22	Adult	Female	Urban	Netherlands	Europe	http://www.cell.com/cell/abstract/S0092-8674(16)31403-9
SRR5127481	Paired	20767922	86.6064	SRS1876348	SRP095580	Healthy	NA	24.98	No	21	Adult	Male	Urban	Netherlands	Europe	http://www.cell.com/cell/abstract/S0092-8674(16)31403-9
SRR5127482	Paired	29573948	87.4657	SRS1876349	SRP095580	Healthy	NA	21.05	No	22	Adult	Female	Urban	Netherlands	Europe	http://www.cell.com/cell/abstract/S0092-8674(16)31403-9
SRR5127487	Paired	21342040	86.3673	SRS1876354	SRP095580	Healthy	NA	22.09	No	24	Adult	Male	Urban	Netherlands	Europe	http://www.cell.com/cell/abstract/S0092-8674(16)31403-9
SRR5127491	Paired	24763182	86.3362	SRS1876358	SRP095580	Healthy	NA	20.38	No	22	Adult	Female	Urban	Netherlands	Europe	http://www.cell.com/cell/abstract/S0092-8674(16)31403-9
SRR5127515	Paired	19524764	88.8605	SRS1876382	SRP095580	Healthy	NA	24.54	No	56	Adult	Male	Urban	Netherlands	Europe	http://www.cell.com/cell/abstract/S0092-8674(16)31403-9
SRR5127520	Paired	38291822	85.3376	SRS1876387	SRP095580	Healthy	NA	26.25	No	20	Adult	Male	Urban	Netherlands	Europe	http://www.cell.com/cell/abstract/S0092-8674(16)31403-9
SRR5127523	Paired	29575922	89.9555	SRS1876390	SRP095580	Healthy	NA	21.85	No	27	Adult	Male	Urban	Netherlands	Europe	http://www.cell.com/cell/abstract/S0092-8674(16)31403-9
SRR5127551	Paired	28440232	85.351	SRS1876418	SRP095580	Healthy	NA	20.69	No	24	Adult	Female	Urban	Netherlands	Europe	http://www.cell.com/cell/abstract/S0092-8674(16)31403-9
SRR5127553	Paired	29409790	85.877	SRS1876420	SRP095580	Healthy	NA	19.61	No	19	Adult	Female	Urban	Netherlands	Europe	http://www.cell.com/cell/abstract/S0092-8674(16)31403-9
SRR5127556	Paired	22853476	88.2691	SRS1876423	SRP095580	Healthy	NA	27.04	No	25	Adult	Female	Urban	Netherlands	Europe	http://www.cell.com/cell/abstract/S0092-8674(16)31403-9
SRR5127566	Paired	41108704	88.3696	SRS1876433	SRP095580	Healthy	NA	22.03	No	22	Adult	Female	Urban	Netherlands	Europe	http://www.cell.com/cell/abstract/S0092-8674(16)31403-9
SRR5127581	Paired	16141690	86.5386	SRS1876448	SRP095580	Healthy	NA	20.2	No	22	Adult	Female	Urban	Netherlands	Europe	http://www.cell.com/cell/abstract/S0092-8674(16)31403-9
SRR5127585	Paired	26694828	87.9379	SRS1876452	SRP095580	Healthy	NA	21.68	No	21	Adult	Male	Urban	Netherlands	Europe	http://www.cell.com/cell/abstract/S0092-8674(16)31403-9
SRR5127598	Paired	32407470	87.4934	SRS1876465	SRP095580	Healthy	NA	20.81	No	23	Adult	Female	Urban	Netherlands	Europe	http://www.cell.com/cell/abstract/S0092-8674(16)31403-9
SRR5127616	Paired	20166580	85.6691	SRS1876483	SRP095580	Healthy	NA	23.14	No	21	Adult	Female	Urban	Netherlands	Europe	http://www.cell.com/cell/abstract/S0092-8674(16)31403-9
SRR5127625	Paired	21487700	86.6069	SRS1876492	SRP095580	Healthy	NA	32.49	No	21	Adult	Female	Urban	Netherlands	Europe	http://www.cell.com/cell/abstract/S0092-8674(16)31403-9
SRR5127628	Paired	21263284	88.9067	SRS1876495	SRP095580	Healthy	NA	24.61	No	56	Adult	Female	Urban	Netherlands	Europe	http://www.cell.com/cell/abstract/S0092-8674(16)31403-9
SRR5127651	Paired	26176818	87.9099	SRS1876518	SRP095580	Healthy	NA	24.45	No	36	Adult	Male	Urban	Netherlands	Europe	http://www.cell.com/cell/abstract/S0092-8674(16)31403-9
SRR5127655	Paired	19572886	88.194	SRS1876522	SRP095580	Healthy	NA	21.67	No	24	Adult	Female	Urban	Netherlands	Europe	http://www.cell.com/cell/abstract/S0092-8674(16)31403-9
SRR5127658	Paired	41744092	88.2628	SRS1876525	SRP095580	Healthy	NA	20.69	No	22	Adult	Female	Urban	Netherlands	Europe	http://www.cell.com/cell/abstract/S0092-8674(16)31403-9
SRR5127668	Paired	20636612	88.3163	SRS1876535	SRP095580	Healthy	NA	NA	No	27	Adult	Male	Urban	Netherlands	Europe	http://www.cell.com/cell/abstract/S0092-8674(16)31403-9
SRR5127695	Paired	38765528	85.3565	SRS1876562	SRP095580	Healthy	NA	20.55	No	22	Adult	Female	Urban	Netherlands	Europe	http://www.cell.com/cell/abstract/S0092-8674(16)31403-9
SRR5127698	Paired	17985768	87.4276	SRS1876565	SRP095580	Healthy	NA	22.2	No	19	Adult	Female	Urban	Netherlands	Europe	http://www.cell.com/cell/abstract/S0092-8674(16)31403-9
SRR5127724	Paired	45445386	87.4976	SRS1876589	SRP095580	Healthy	NA	NA	No	27	Adult	Male	Urban	Netherlands	Europe	http://www.cell.com/cell/abstract/S0092-8674(16)31403-9
SRR5127734	Paired	45550200	90.365	SRS1876601	SRP095580	Healthy	NA	24.7	No	24	Adult	Male	Urban	Netherlands	Europe	http://www.cell.com/cell/abstract/S0092-8674(16)31403-9
SRR5127736	Paired	14890566	87.6826	SRS1876603	SRP095580	Healthy	NA	28.34	No	64	Adult	Female	Urban	Netherlands	Europe	http://www.cell.com/cell/abstract/S0092-8674(16)31403-9
SRR5127778	Paired	18205566	89.6659	SRS1876645	SRP095580	Healthy	NA	20.94	No	24	Adult	Female	Urban	Netherlands	Europe	http://www.cell.com/cell/abstract/S0092-8674(16)31403-9
SRR5127780	Paired	20635522	87.9062	SRS1876648	SRP095580	Healthy	NA	19.84	No	24	Adult	Female	Urban	Netherlands	Europe	http://www.cell.com/cell/abstract/S0092-8674(16)31403-9
SRR5127791	Paired	33926120	87.9153	SRS1876658	SRP095580	Healthy	NA	21.26	No	21	Adult	Female	Urban	Netherlands	Europe	http://www.cell.com/cell/abstract/S0092-8674(16)31403-9
SRR5127803	Paired	22756102	88.9235	SRS1876670	SRP095580	Healthy	NA	22.72	No	24	Adult	Female	Urban	Netherlands	Europe	http://www.cell.com/cell/abstract/S0092-8674(16)31403-9
SRR5127810	Paired	24516844	87.3276	SRS1876677	SRP095580	Healthy	NA	24.22	No	51	Adult	Female	Urban	Netherlands	Europe	http://www.cell.com/cell/abstract/S0092-8674(16)31403-9
SRR5127816	Paired	24501460	87.3788	SRS1876683	SRP095580	Healthy	NA	24.57	No	21	Adult	Male	Urban	Netherlands	Europe	http://www.cell.com/cell/abstract/S0092-8674(16)31403-9
SRR5127817	Paired	30017652	87.7183	SRS1876684	SRP095580	Healthy	NA	24.05	No	23	Adult	Male	Urban	Netherlands	Europe	http://www.cell.com/cell/abstract/S0092-8674(16)31403-9
SRR5127827	Paired	28515136	86.4851	SRS1876694	SRP095580	Healthy	NA	22.77	No	20	Adult	Female	Urban	Netherlands	Europe	http://www.cell.com/cell/abstract/S0092-8674(16)31403-9
SRR5127842	Paired	25226510	88.9847	SRS1876709	SRP095580	Healthy	NA	NA	No	23	Adult	Female	Urban	Netherlands	Europe	http://www.cell.com/cell/abstract/S0092-8674(16)31403-9
SRR5127845	Paired	26681254	86.1176	SRS1876712	SRP095580	Healthy	NA	21.22	No	24	Adult	Male	Urban	Netherlands	Europe	http://www.cell.com/cell/abstract/S0092-8674(16)31403-9
SRR5127857	Paired	30714086	89.3181	SRS1876724	SRP095580	Healthy	NA	21.72	No	20	Adult	Female	Urban	Netherlands	Europe	http://www.cell.com/cell/abstract/S0092-8674(16)31403-9
SRR5128667	Single	5216	82.352	SRS1876661	SRP095580	Healthy	NA	24.61	No	25	Adult	Female	Urban	Netherlands	Europe	http://www.cell.com/cell/abstract/S0092-8674(16)31403-9
SRR5128853	Single	3526	83.7428	SRS1876321	SRP095580	Healthy	NA	20.37	No	21	Adult	Female	Urban	Netherlands	Europe	http://www.cell.com/cell/abstract/S0092-8674(16)31403-9
SRR5275397	Paired	62219998	123.756	SRS1993528	SRP100446	Diseased	NAFLD	NA	NA	NA	Adult	NA	Urban	United States	North America	http://www.cell.com/cell-metabolism/abstract/S1550-4131(17)30206-1
SRR5275401	Paired	37335194	124.046	SRS1993533	SRP100446	Diseased	NAFLD	NA	NA	NA	Adult	NA	Urban	United States	North America	http://www.cell.com/cell-metabolism/abstract/S1550-4131(17)30206-1
SRR5275444	Paired	41183372	123.642	SRS1993570	SRP100446	Diseased	NAFLD	NA	NA	NA	Adult	NA	Urban	United States	North America	http://www.cell.com/cell-metabolism/abstract/S1550-4131(17)30206-1
SRR5279220	Paired	37313562	97.169	SRS1996999	SRP100575	Diseased	AS	17.9282	No	30	Adult	Female	Urban	China	Asia	https://genomebiology.biomedcentral.com/articles/10.1186/s13059-017-1271-6
SRR5279242	Paired	35431822	97.5177	SRS1997021	SRP100575	Diseased	AS	20.7967	No	42	Adult	Male	Urban	China	Asia	https://genomebiology.biomedcentral.com/articles/10.1186/s13059-017-1271-6
SRR5279260	Paired	33673200	97.777	SRS1997039	SRP100575	Diseased	AS	21.321	No	45	Adult	Female	Urban	China	Asia	https://genomebiology.biomedcentral.com/articles/10.1186/s13059-017-1271-6
SRR5279261	Paired	40982734	95.4782	SRS1997040	SRP100575	Diseased	AS	19.377	No	36	Adult	Male	Urban	China	Asia	https://genomebiology.biomedcentral.com/articles/10.1186/s13059-017-1271-6
SRR5279267	Paired	54157328	97.9317	SRS1997046	SRP100575	Diseased	AS	22.1443	No	30	Adult	Male	Urban	China	Asia	https://genomebiology.biomedcentral.com/articles/10.1186/s13059-017-1271-6
SRR5279270	Paired	42938224	97.5979	SRS1997049	SRP100575	Diseased	AS	23.4	No	40	Adult	Female	Urban	China	Asia	https://genomebiology.biomedcentral.com/articles/10.1186/s13059-017-1271-6
SRR5279293	Paired	46688562	97.505	SRS1997072	SRP100575	Diseased	AS	18.34	No	39	Adult	Female	Urban	China	Asia	https://genomebiology.biomedcentral.com/articles/10.1186/s13059-017-1271-6
SRR5279296	Paired	37160598	96.9155	SRS1997075	SRP100575	Diseased	AS	20.07	No	34	Adult	Female	Urban	China	Asia	https://genomebiology.biomedcentral.com/articles/10.1186/s13059-017-1271-6
SRR5558002	Paired	19166990	150.093	SRS1996016	SRP100518	Diseased	T2D	NA	No	NA	Adult	NA	Urban	Spain	Europe	https://www.nature.com/articles/nm.4345
SRR5558010	Paired	18012282	149.898	SRS1996016	SRP100518	Diseased	T2D	NA	No	NA	Adult	NA	Urban	Spain	Europe	https://www.nature.com/articles/nm.4345
SRR5558022	Paired	5868008	149.803	SRS1996016	SRP100518	Diseased	T2D	NA	No	NA	Adult	NA	Urban	Spain	Europe	https://www.nature.com/articles/nm.4345
SRR5558030	Paired	5245410	149.903	SRS1996016	SRP100518	Diseased	T2D	NA	No	NA	Adult	NA	Urban	Spain	Europe	https://www.nature.com/articles/nm.4345
SRR5558032	Paired	4982922	148.875	SRS1996016	SRP100518	Diseased	T2D	NA	No	NA	Adult	NA	Urban	Spain	Europe	https://www.nature.com/articles/nm.4345
SRR5558063	Paired	19615112	150.186	SRS1996016	SRP100518	Diseased	T2D	NA	No	NA	Adult	NA	Urban	Spain	Europe	https://www.nature.com/articles/nm.4345
SRR5558080	Paired	4909560	148.872	SRS1996016	SRP100518	Diseased	T2D	NA	No	NA	Adult	NA	Urban	Spain	Europe	https://www.nature.com/articles/nm.4345
SRR5558116	Paired	4895722	148.986	SRS1996016	SRP100518	Diseased	T2D	NA	No	NA	Adult	NA	Urban	Spain	Europe	https://www.nature.com/articles/nm.4345
SRR5558130	Paired	4870694	148.831	SRS1996016	SRP100518	Diseased	T2D	NA	No	NA	Adult	NA	Urban	Spain	Europe	https://www.nature.com/articles/nm.4345
SRR5558178	Paired	31756884	149.887	SRS1996016	SRP100518	Diseased	T2D	NA	No	NA	Adult	NA	Urban	Spain	Europe	https://www.nature.com/articles/nm.4345
SRR5558200	Paired	6635990	149.86	SRS1996016	SRP100518	Diseased	T2D	NA	No	NA	Adult	NA	Urban	Spain	Europe	https://www.nature.com/articles/nm.4345
SRR5558214	Paired	18538466	150.123	SRS1996016	SRP100518	Diseased	T2D	NA	No	NA	Adult	NA	Urban	Spain	Europe	https://www.nature.com/articles/nm.4345
SRR5558223	Paired	5889408	149.919	SRS1996016	SRP100518	Diseased	T2D	NA	No	NA	Adult	NA	Urban	Spain	Europe	https://www.nature.com/articles/nm.4345
SRR5558226	Paired	4857048	149.122	SRS1996016	SRP100518	Diseased	T2D	NA	No	NA	Adult	NA	Urban	Spain	Europe	https://www.nature.com/articles/nm.4345
SRR5558229	Paired	5561548	149.923	SRS1996016	SRP100518	Diseased	T2D	NA	No	NA	Adult	NA	Urban	Spain	Europe	https://www.nature.com/articles/nm.4345
SRR5558240	Paired	6352934	149.508	SRS1996016	SRP100518	Diseased	T2D	NA	No	NA	Adult	NA	Urban	Spain	Europe	https://www.nature.com/articles/nm.4345
SRR5558261	Paired	14859478	149.254	SRS1996016	SRP100518	Diseased	T2D	NA	No	NA	Adult	NA	Urban	Spain	Europe	https://www.nature.com/articles/nm.4345
SRR5558266	Paired	4475048	149.891	SRS1996016	SRP100518	Diseased	T2D	NA	No	NA	Adult	NA	Urban	Spain	Europe	https://www.nature.com/articles/nm.4345
SRR5558271	Paired	17001966	149.953	SRS1996016	SRP100518	Diseased	T2D	NA	No	NA	Adult	NA	Urban	Spain	Europe	https://www.nature.com/articles/nm.4345
SRR5558273	Paired	4736102	149.846	SRS1996016	SRP100518	Diseased	T2D	NA	No	NA	Adult	NA	Urban	Spain	Europe	https://www.nature.com/articles/nm.4345
SRR5558289	Paired	17184270	149.434	SRS1996016	SRP100518	Diseased	T2D	NA	No	NA	Adult	NA	Urban	Spain	Europe	https://www.nature.com/articles/nm.4345
SRR5558290	Paired	5425972	149.487	SRS1996016	SRP100518	Diseased	T2D	NA	No	NA	Adult	NA	Urban	Spain	Europe	https://www.nature.com/articles/nm.4345
SRR5558291	Paired	6350542	149.512	SRS1996016	SRP100518	Diseased	T2D	NA	No	NA	Adult	NA	Urban	Spain	Europe	https://www.nature.com/articles/nm.4345
SRR5558292	Paired	6312080	149.81	SRS1996016	SRP100518	Diseased	T2D	NA	No	NA	Adult	NA	Urban	Spain	Europe	https://www.nature.com/articles/nm.4345
SRR5558306	Paired	4610154	148.82	SRS1996016	SRP100518	Diseased	T2D	NA	No	NA	Adult	NA	Urban	Spain	Europe	https://www.nature.com/articles/nm.4345
SRR5558310	Paired	17472210	149.904	SRS1996016	SRP100518	Diseased	T2D	NA	No	NA	Adult	NA	Urban	Spain	Europe	https://www.nature.com/articles/nm.4345
SRR5558325	Paired	6288388	149.618	SRS1996016	SRP100518	Diseased	T2D	NA	No	NA	Adult	NA	Urban	Spain	Europe	https://www.nature.com/articles/nm.4345
SRR5558333	Paired	6012034	149.75	SRS1996016	SRP100518	Diseased	T2D	NA	No	NA	Adult	NA	Urban	Spain	Europe	https://www.nature.com/articles/nm.4345
SRR5558360	Paired	18182070	149.981	SRS1996016	SRP100518	Diseased	T2D	NA	No	NA	Adult	NA	Urban	Spain	Europe	https://www.nature.com/articles/nm.4345
SRR5558361	Paired	4931678	148.892	SRS1996016	SRP100518	Diseased	T2D	NA	No	NA	Adult	NA	Urban	Spain	Europe	https://www.nature.com/articles/nm.4345
SRR5558385	Paired	19595216	150.138	SRS1996016	SRP100518	Diseased	T2D	NA	No	NA	Adult	NA	Urban	Spain	Europe	https://www.nature.com/articles/nm.4345
SRR5558410	Paired	9355558	148.534	SRS1996016	SRP100518	Diseased	T2D	NA	No	NA	Adult	NA	Urban	Spain	Europe	https://www.nature.com/articles/nm.4345
SRR5579964	Paired	19367894	150.127	SRS1996016	SRP100518	Diseased	T2D	NA	No	NA	Adult	NA	Urban	Spain	Europe	https://www.nature.com/articles/nm.4345
SRR5579967	Paired	19768072	150.314	SRS1996016	SRP100518	Diseased	T2D	NA	No	NA	Adult	NA	Urban	Spain	Europe	https://www.nature.com/articles/nm.4345
SRR5579995	Paired	16173730	149.417	SRS1996016	SRP100518	Diseased	T2D	NA	No	NA	Adult	NA	Urban	Spain	Europe	https://www.nature.com/articles/nm.4345
SRR5580009	Paired	19615452	150.073	SRS1996016	SRP100518	Diseased	T2D	NA	No	NA	Adult	NA	Urban	Spain	Europe	https://www.nature.com/articles/nm.4345
SRR5580020	Paired	4504596	149.015	SRS1996016	SRP100518	Diseased	T2D	NA	No	NA	Adult	NA	Urban	Spain	Europe	https://www.nature.com/articles/nm.4345
SRR5580051	Paired	2499166	149.878	SRS1996016	SRP100518	Diseased	T2D	NA	No	NA	Adult	NA	Urban	Spain	Europe	https://www.nature.com/articles/nm.4345
SRR5580058	Paired	4771778	148.74	SRS1996016	SRP100518	Diseased	T2D	NA	No	NA	Adult	NA	Urban	Spain	Europe	https://www.nature.com/articles/nm.4345
SRR5580064	Paired	4831138	148.883	SRS1996016	SRP100518	Diseased	T2D	NA	No	NA	Adult	NA	Urban	Spain	Europe	https://www.nature.com/articles/nm.4345
SRR5580068	Paired	5606422	149.792	SRS1996016	SRP100518	Diseased	T2D	NA	No	NA	Adult	NA	Urban	Spain	Europe	https://www.nature.com/articles/nm.4345
SRR5580078	Paired	4460250	148.833	SRS1996016	SRP100518	Diseased	T2D	NA	No	NA	Adult	NA	Urban	Spain	Europe	https://www.nature.com/articles/nm.4345
SRR5580091	Paired	6105390	149.87	SRS1996016	SRP100518	Diseased	T2D	NA	No	NA	Adult	NA	Urban	Spain	Europe	https://www.nature.com/articles/nm.4345
SRR5580126	Paired	5711304	149.869	SRS1996016	SRP100518	Diseased	T2D	NA	No	NA	Adult	NA	Urban	Spain	Europe	https://www.nature.com/articles/nm.4345
SRR5580133	Paired	5443742	149.855	SRS1996016	SRP100518	Diseased	T2D	NA	No	NA	Adult	NA	Urban	Spain	Europe	https://www.nature.com/articles/nm.4345
SRR5580235	Paired	5901968	149.794	SRS1996016	SRP100518	Diseased	T2D	NA	No	NA	Adult	NA	Urban	Spain	Europe	https://www.nature.com/articles/nm.4345
SRR5580278	Paired	4556178	148.476	SRS1996016	SRP100518	Diseased	T2D	NA	No	NA	Adult	NA	Urban	Spain	Europe	https://www.nature.com/articles/nm.4345
SRR5580280	Paired	5826668	149.895	SRS1996016	SRP100518	Diseased	T2D	NA	No	NA	Adult	NA	Urban	Spain	Europe	https://www.nature.com/articles/nm.4345
SRR5580292	Paired	5467800	149.479	SRS1996016	SRP100518	Diseased	T2D	NA	No	NA	Adult	NA	Urban	Spain	Europe	https://www.nature.com/articles/nm.4345
SRR5580307	Paired	4593250	148.528	SRS1996016	SRP100518	Diseased	T2D	NA	No	NA	Adult	NA	Urban	Spain	Europe	https://www.nature.com/articles/nm.4345
SRR5580359	Paired	5470928	149.464	SRS1996016	SRP100518	Diseased	T2D	NA	No	NA	Adult	NA	Urban	Spain	Europe	https://www.nature.com/articles/nm.4345
SRR5580361	Paired	5626670	149.48	SRS1996016	SRP100518	Diseased	T2D	NA	No	NA	Adult	NA	Urban	Spain	Europe	https://www.nature.com/articles/nm.4345
SRR5580370	Paired	5607392	149.429	SRS1996016	SRP100518	Diseased	T2D	NA	No	NA	Adult	NA	Urban	Spain	Europe	https://www.nature.com/articles/nm.4345
SRR5580396	Paired	38641898	150.147	SRS1996016	SRP100518	Diseased	T2D	NA	No	NA	Adult	NA	Urban	Spain	Europe	https://www.nature.com/articles/nm.4345
SRR5763451	Single	12447716	148.919	SRS2320659	SRP110665	Healthy	NA	NA	No	NA	Adult	NA	Rural	United Republic of Tanzania	Africa	https://science.sciencemag.org/content/357/6353/802
SRR5763452	Single	7686629	149.258	SRS2320657	SRP110665	Healthy	NA	NA	No	NA	Adult	NA	Rural	United Republic of Tanzania	Africa	https://science.sciencemag.org/content/357/6353/802
SRR5898986	Paired	8483530	134.474	SRS2407746	SRP114847	Healthy	NA	NA	No	57	Adult	NA	NA	India	Asia	https://academic.oup.com/gigascience/article/8/3/giz004/5304367
SRR7658590	Paired	22794706	99.7452	SRS3638668	SRP156699	Healthy	NA	19.299	No	31	Adult	Male	Rural	Madagascar	Africa	https://www.sciencedirect.com/science/article/pii/S0092867419300017
SRR7658608	Paired	21083182	99.7591	SRS3638651	SRP156699	Healthy	NA	17.9794	No	55	Adult	Male	Rural	Madagascar	Africa	https://www.sciencedirect.com/science/article/pii/S0092867419300017
SRR7658611	Paired	5244912	99.6002	SRS3638647	SRP156699	Healthy	NA	NA	No	NA	Adult	NA	Rural	Madagascar	Africa	https://www.sciencedirect.com/science/article/pii/S0092867419300017
SRR7658612	Paired	4879430	99.6828	SRS3638646	SRP156699	Healthy	NA	18.2387	No	51	Adult	Female	Rural	Madagascar	Africa	https://www.sciencedirect.com/science/article/pii/S0092867419300017
SRR7658643	Paired	102995218	99.7311	SRS3638612	SRP156699	Healthy	NA	26.7205	No	38	Adult	Female	Rural	Madagascar	Africa	https://www.sciencedirect.com/science/article/pii/S0092867419300017
SRR7658670	Paired	85547462	99.6128	SRS3638588	SRP156699	Healthy	NA	22.1446	No	42	Adult	Female	Rural	Madagascar	Africa	https://www.sciencedirect.com/science/article/pii/S0092867419300017
SRR7658673	Paired	54935674	99.7838	SRS3638586	SRP156699	Healthy	NA	18.1957	No	37	Adult	Female	Rural	Madagascar	Africa	https://www.sciencedirect.com/science/article/pii/S0092867419300017
SRR769540	Paired	11993722	88.7847	SRS399319	SRP019038	NA	NA	NA	NA	NA	Adult	NA	Urban	United States	North America	http://www.pnas.org/content/111/22/E2329
SRR8180446	Paired	58501048	100.09	SRS4035281	SRP168387	Healthy	NA	NA	NA	27	Adult	Female	Rural	Ethiopia	Africa	https://www.sciencedirect.com/science/article/pii/S1931312819304275
DRR042305	Single	11657711	145.984	DRS026573	DRP003048	Healthy	NA	NA	No	NA	Adult	NA	Urban	Japan	Asia	https://academic.oup.com/dnaresearch/article/23/2/125/1745357
DRR042462	Single	10626278	154.87	DRS026409	DRP003048	Healthy	NA	NA	No	NA	Adult	NA	Urban	Japan	Asia	https://academic.oup.com/dnaresearch/article/23/2/125/1745357
ERR011125	Paired	19946468	42.328	ERS006600	ERP000108	Healthy	NA	20.5	No	54	Adult	Male	Urban	Denmark	Europe	https://www.nature.com/articles/nature08821
ERR011145	Paired	18390014	42.5948	ERS006503	ERP000108	Healthy	NA	24.4	No	64	Adult	Male	Urban	Denmark	Europe	https://www.nature.com/articles/nature08821
ERR011149	Paired	5063610	33.195	ERS006585	ERP000108	Healthy	NA	22.7	No	59	Adult	Female	Urban	Denmark	Europe	https://www.nature.com/articles/nature08821
ERR011174	Paired	15044054	33.0774	ERS006531	ERP000108	Healthy	NA	22	No	54	Adult	Female	Urban	Denmark	Europe	https://www.nature.com/articles/nature08821
ERR011181	Paired	20716286	45.4118	ERS006608	ERP000108	Healthy	NA	23.2	No	59	Adult	Male	Urban	Denmark	Europe	https://www.nature.com/articles/nature08821
ERR011188	Paired	22289882	54.0135	ERS006507	ERP000108	Healthy	NA	25.1	No	59	Adult	Male	Urban	Denmark	Europe	https://www.nature.com/articles/nature08821
ERR011196	Paired	21166786	54.1473	ERS006529	ERP000108	Healthy	NA	35.5	No	44	Adult	Female	Urban	Denmark	Europe	https://www.nature.com/articles/nature08821
ERR011199	Paired	20070690	41.3932	ERS006579	ERP000108	Healthy	NA	25.1	No	49	Adult	Male	Urban	Denmark	Europe	https://www.nature.com/articles/nature08821
ERR011231	Paired	10902006	47.2399	ERS006528	ERP000108	Healthy	NA	20.8	No	44	Adult	Female	Urban	Denmark	Europe	https://www.nature.com/articles/nature08821
ERR011292	Paired	13929304	41.6185	ERS006582	ERP000108	Diseased	IBD	24	NA	51	Adult	Female	Urban	Spain	Europe	https://www.nature.com/articles/nature08821
ERR011329	Paired	19761856	38.361	ERS006515	ERP000108	Diseased	IBD	28.5	NA	51	Adult	Female	Urban	Spain	Europe	https://www.nature.com/articles/nature08821
ERR1190552	Paired	53498140	98.3539	ERS1015627	ERP013562	NA	NA	NA	No	NA	Adult	NA	Urban	China	Asia	https://www.nature.com/articles/nm.4358
ERR1190562	Paired	52322492	98.4996	ERS1015637	ERP013562	NA	NA	NA	No	NA	Adult	NA	Urban	China	Asia	https://www.nature.com/articles/nm.4358
ERR1190578	Paired	52002266	98.4742	ERS1015653	ERP013562	NA	NA	NA	No	NA	Adult	NA	Urban	China	Asia	https://www.nature.com/articles/nm.4358
ERR1190594	Paired	52739864	98.6284	ERS1015669	ERP013562	NA	NA	NA	No	NA	Adult	NA	Urban	China	Asia	https://www.nature.com/articles/nm.4358
ERR1190634	Paired	55289852	98.7533	ERS1015709	ERP013562	NA	NA	NA	No	NA	Adult	NA	Urban	China	Asia	https://www.nature.com/articles/nm.4358
ERR1190638	Paired	55830478	98.3359	ERS1015713	ERP013562	NA	NA	NA	No	NA	Adult	NA	Urban	China	Asia	https://www.nature.com/articles/nm.4358
ERR1190643	Paired	49638882	98.753	ERS1015718	ERP013562	NA	NA	NA	No	NA	Adult	NA	Urban	China	Asia	https://www.nature.com/articles/nm.4358
ERR1190658	Paired	53096452	98.4102	ERS1015733	ERP013562	NA	NA	NA	No	NA	Adult	NA	Urban	China	Asia	https://www.nature.com/articles/nm.4358
ERR1190791	Paired	48635740	97.1732	ERS1015866	ERP013563	Diseased	T2D	NA	NA	NA	Adult	NA	Urban	China	Asia	https://www.nature.com/articles/s41467-017-01682-2#Sec10
ERR1190793	Paired	105297162	97.1521	ERS1015868	ERP013563	Diseased	T2D	NA	NA	NA	Adult	NA	Urban	China	Asia	https://www.nature.com/articles/s41467-017-01682-2#Sec10
ERR1190797	Paired	107976242	98.2153	ERS1015872	ERP013563	Diseased	T2D	NA	NA	NA	Adult	NA	Urban	China	Asia	https://www.nature.com/articles/s41467-017-01682-2#Sec10
ERR1190815	Paired	118049034	96.8013	ERS1015890	ERP013563	Diseased	T2D	NA	NA	NA	Adult	NA	Urban	China	Asia	https://www.nature.com/articles/s41467-017-01682-2#Sec10
ERR1190842	Paired	59963372	98.0595	ERS1015917	ERP013563	Diseased	T2D	NA	NA	NA	Adult	NA	Urban	China	Asia	https://www.nature.com/articles/s41467-017-01682-2#Sec10
ERR1190843	Paired	58546298	98.2115	ERS1015918	ERP013563	Diseased	T2D	NA	NA	NA	Adult	NA	Urban	China	Asia	https://www.nature.com/articles/s41467-017-01682-2#Sec10
ERR1190853	Paired	58881106	98.7862	ERS1015928	ERP013563	Diseased	T2D	NA	NA	NA	Adult	NA	Urban	China	Asia	https://www.nature.com/articles/s41467-017-01682-2#Sec10
ERR1190855	Paired	86590012	97.7098	ERS1015930	ERP013563	Diseased	T2D	NA	NA	NA	Adult	NA	Urban	China	Asia	https://www.nature.com/articles/s41467-017-01682-2#Sec10
ERR1190856	Paired	54070532	98.8288	ERS1015931	ERP013563	Diseased	T2D	NA	NA	NA	Adult	NA	Urban	China	Asia	https://www.nature.com/articles/s41467-017-01682-2#Sec10
ERR1190862	Paired	51704046	98.3729	ERS1015937	ERP013563	Diseased	T2D	NA	NA	NA	Adult	NA	Urban	China	Asia	https://www.nature.com/articles/s41467-017-01682-2#Sec10
ERR1190886	Paired	116934204	97.3246	ERS1015961	ERP013563	Diseased	T2D	NA	NA	NA	Adult	NA	Urban	China	Asia	https://www.nature.com/articles/s41467-017-01682-2#Sec10
ERR1190887	Paired	98715156	98.1877	ERS1015962	ERP013563	Diseased	T2D	NA	NA	NA	Adult	NA	Urban	China	Asia	https://www.nature.com/articles/s41467-017-01682-2#Sec10
ERR1190899	Paired	117841054	96.1943	ERS1015974	ERP013563	Diseased	T2D	NA	NA	NA	Adult	NA	Urban	China	Asia	https://www.nature.com/articles/s41467-017-01682-2#Sec10
ERR1190901	Paired	147941444	96.6653	ERS1015976	ERP013563	Diseased	T2D	NA	NA	NA	Adult	NA	Urban	China	Asia	https://www.nature.com/articles/s41467-017-01682-2#Sec10
ERR1190912	Paired	119890372	97.2594	ERS1015987	ERP013563	Diseased	T2D	NA	NA	NA	Adult	NA	Urban	China	Asia	https://www.nature.com/articles/s41467-017-01682-2#Sec10
ERR1190916	Paired	54451226	98.8163	ERS1015991	ERP013563	Diseased	T2D	NA	NA	NA	Adult	NA	Urban	China	Asia	https://www.nature.com/articles/s41467-017-01682-2#Sec10
ERR1190936	Paired	112029710	98.1014	ERS1016011	ERP013563	Diseased	T2D	NA	NA	NA	Adult	NA	Urban	China	Asia	https://www.nature.com/articles/s41467-017-01682-2#Sec10
ERR1190937	Paired	51718364	98.7733	ERS1016012	ERP013563	Diseased	T2D	NA	NA	NA	Adult	NA	Urban	China	Asia	https://www.nature.com/articles/s41467-017-01682-2#Sec10
ERR1190940	Paired	100369122	97.6815	ERS1016015	ERP013563	Diseased	T2D	NA	NA	NA	Adult	NA	Urban	China	Asia	https://www.nature.com/articles/s41467-017-01682-2#Sec10
ERR1190943	Paired	50391620	99.0115	ERS1016018	ERP013563	Diseased	T2D	NA	NA	NA	Adult	NA	Urban	China	Asia	https://www.nature.com/articles/s41467-017-01682-2#Sec10
ERR1190944	Paired	115009698	98.0841	ERS1016019	ERP013563	Diseased	T2D	NA	NA	NA	Adult	NA	Urban	China	Asia	https://www.nature.com/articles/s41467-017-01682-2#Sec10
ERR1190966	Paired	55852712	98.9349	ERS1016041	ERP013563	Diseased	T2D	NA	NA	NA	Adult	NA	Urban	China	Asia	https://www.nature.com/articles/s41467-017-01682-2#Sec10
ERR1190969	Paired	52350120	98.7703	ERS1016044	ERP013563	Diseased	T2D	NA	NA	NA	Adult	NA	Urban	China	Asia	https://www.nature.com/articles/s41467-017-01682-2#Sec10
ERR1293105	Single	629387	78.4093	ERS1066646	ERP013933	Diseased	CRC	25.0149	NA	53	Adult	Male	Urban	United States	North America	https://journals.plos.org/plosone/article?id=10.1371/journal.pone.0155362
ERR1293111	Single	763738	74.0065	ERS1066647	ERP013933	Healthy	NA	33.4284	NA	60	Adult	Male	Urban	United States	North America	https://journals.plos.org/plosone/article?id=10.1371/journal.pone.0155362
ERR1293117	Single	63573	75.5752	ERS1066649	ERP013933	Diseased	CRC	24.4097	NA	61	Adult	Male	Urban	United States	North America	https://journals.plos.org/plosone/article?id=10.1371/journal.pone.0155362
ERR1293125	Single	646251	78.4646	ERS1066651	ERP013933	Diseased	CRC	22.0341	NA	42	Adult	Male	Urban	United States	North America	https://journals.plos.org/plosone/article?id=10.1371/journal.pone.0155362
ERR1293150	Single	1442442	71.415	ERS1066657	ERP013933	Healthy	NA	27.2056	NA	42	Adult	Female	Urban	United States	North America	https://journals.plos.org/plosone/article?id=10.1371/journal.pone.0155362
ERR1293196	Single	959026	75.7379	ERS1066668	ERP013933	Diseased	CRC	29.6464	NA	55	Adult	Male	Urban	United States	North America	https://journals.plos.org/plosone/article?id=10.1371/journal.pone.0155362
ERR1293222	Single	714377	77.7827	ERS1066675	ERP013933	Healthy	NA	23.4605	NA	39	Adult	Male	Urban	United States	North America	https://journals.plos.org/plosone/article?id=10.1371/journal.pone.0155362
ERR1293239	Single	1853270	72.2178	ERS1066679	ERP013933	Diseased	CRC	21.1071	NA	58	Adult	Male	Urban	United States	North America	https://journals.plos.org/plosone/article?id=10.1371/journal.pone.0155362
ERR1293258	Single	1134517	74.8286	ERS1066684	ERP013933	Healthy	NA	24.777	NA	63	Adult	Male	Urban	United States	North America	https://journals.plos.org/plosone/article?id=10.1371/journal.pone.0155362
ERR1293297	Single	879033	79.6076	ERS1066694	ERP013933	Diseased	CRC	27.8913	NA	53	Adult	Male	Urban	United States	North America	https://journals.plos.org/plosone/article?id=10.1371/journal.pone.0155362
ERR1293309	Single	1011930	75.7457	ERS1066697	ERP013933	Diseased	CRC	23.4908	NA	54	Adult	Female	Urban	United States	North America	https://journals.plos.org/plosone/article?id=10.1371/journal.pone.0155362
ERR1293314	Single	916110	74.775	ERS1066698	ERP013933	Healthy	NA	24.8066	NA	51	Adult	Male	Urban	United States	North America	https://journals.plos.org/plosone/article?id=10.1371/journal.pone.0155362
ERR1293316	Single	895200	74.2612	ERS1066698	ERP013933	Healthy	NA	24.8066	NA	51	Adult	Male	Urban	United States	North America	https://journals.plos.org/plosone/article?id=10.1371/journal.pone.0155362
ERR1293359	Single	780874	74.4198	ERS1066709	ERP013933	Diseased	CRC	24.0212	NA	54	Adult	Female	Urban	United States	North America	https://journals.plos.org/plosone/article?id=10.1371/journal.pone.0155362
ERR1293375	Single	893451	74.4501	ERS1066713	ERP013933	Healthy	NA	16.8252	NA	63	Adult	Female	Urban	United States	North America	https://journals.plos.org/plosone/article?id=10.1371/journal.pone.0155362
ERR1293378	Single	943854	75.6303	ERS1066714	ERP013933	Healthy	NA	31.5811	NA	63	Adult	Male	Urban	United States	North America	https://journals.plos.org/plosone/article?id=10.1371/journal.pone.0155362
ERR1293433	Single	799562	72.6783	ERS1066728	ERP013933	Diseased	CRC	25.8219	NA	51	Adult	Male	Urban	United States	North America	https://journals.plos.org/plosone/article?id=10.1371/journal.pone.0155362
ERR1293434	Single	910552	73.2209	ERS1066728	ERP013933	Diseased	CRC	25.8219	NA	51	Adult	Male	Urban	United States	North America	https://journals.plos.org/plosone/article?id=10.1371/journal.pone.0155362
ERR1293478	Single	1020461	74.6962	ERS1066739	ERP013933	NA	NA	NA	NA	NA	Adult	NA	Urban	United States	North America	https://journals.plos.org/plosone/article?id=10.1371/journal.pone.0155362
ERR1293487	Single	1107121	73.7838	ERS1066741	ERP013933	Healthy	NA	22.6188	NA	45	Adult	Female	Urban	United States	North America	https://journals.plos.org/plosone/article?id=10.1371/journal.pone.0155362
ERR1293488	Single	1135273	73.7673	ERS1066741	ERP013933	Healthy	NA	22.6188	NA	45	Adult	Female	Urban	United States	North America	https://journals.plos.org/plosone/article?id=10.1371/journal.pone.0155362
ERR1293526	Paired	14967620	82.503	ERS1066641	ERP013933	Healthy	NA	28.3191	NA	63	Adult	Female	Urban	United States	North America	https://journals.plos.org/plosone/article?id=10.1371/journal.pone.0155362
ERR1293608	Paired	16255540	89.6107	ERS1066661	ERP013933	Diseased	CRC	23.3649	NA	44	Adult	Male	Urban	United States	North America	https://journals.plos.org/plosone/article?id=10.1371/journal.pone.0155362
ERR1293624	Paired	11519214	84.5884	ERS1066665	ERP013933	Diseased	CRC	20.3691	NA	59	Adult	Female	Urban	United States	North America	https://journals.plos.org/plosone/article?id=10.1371/journal.pone.0155362
ERR1293635	Paired	15228562	85.4296	ERS1066668	ERP013933	Diseased	CRC	29.6464	NA	55	Adult	Male	Urban	United States	North America	https://journals.plos.org/plosone/article?id=10.1371/journal.pone.0155362
ERR1293702	Paired	12575160	84.2782	ERS1066685	ERP013933	Healthy	NA	20.466	NA	60	Adult	Female	Urban	United States	North America	https://journals.plos.org/plosone/article?id=10.1371/journal.pone.0155362
ERR1293718	Paired	11824262	84.957	ERS1066689	ERP013933	Diseased	CRC	31.6142	NA	55	Adult	Female	Urban	United States	North America	https://journals.plos.org/plosone/article?id=10.1371/journal.pone.0155362
ERR1293729	Paired	19353970	86.0806	ERS1066691	ERP013933	Diseased	CRC	25.6828	NA	63	Adult	Female	Urban	United States	North America	https://journals.plos.org/plosone/article?id=10.1371/journal.pone.0155362
ERR1293730	Paired	9924220	90.1108	ERS1066692	ERP013933	Diseased	CRC	17.4321	NA	40	Adult	Male	Urban	United States	North America	https://journals.plos.org/plosone/article?id=10.1371/journal.pone.0155362
ERR1293772	Paired	16507904	80.3877	ERS1066702	ERP013933	Healthy	NA	24.4049	NA	47	Adult	Male	Urban	United States	North America	https://journals.plos.org/plosone/article?id=10.1371/journal.pone.0155362
ERR1293775	Paired	15302558	84.4402	ERS1066703	ERP013933	Diseased	CRC	22.5009	NA	37	Adult	Male	Urban	United States	North America	https://journals.plos.org/plosone/article?id=10.1371/journal.pone.0155362
ERR1293818	Paired	19090432	86.8828	ERS1066714	ERP013933	Healthy	NA	31.5811	NA	63	Adult	Male	Urban	United States	North America	https://journals.plos.org/plosone/article?id=10.1371/journal.pone.0155362
ERR1293899	Paired	9428122	86.6403	ERS1066734	ERP013933	Healthy	NA	21.5204	NA	48	Adult	Male	Urban	United States	North America	https://journals.plos.org/plosone/article?id=10.1371/journal.pone.0155362
ERR1293904	Paired	18518512	84.8442	ERS1066735	ERP013933	Diseased	CRC	25.8219	NA	56	Adult	Male	Urban	United States	North America	https://journals.plos.org/plosone/article?id=10.1371/journal.pone.0155362
ERR1297434	Single	1405558	72.1657	ERS1069644	ERP013827	Diseased	FMT	NA	No	NA	Adult	Male	Urban	Netherlands	Europe	https://www.sciencedirect.com/science/article/pii/S001650851200892X?via%3Dihub
ERR1297441	Single	1291308	73.1921	ERS1069667	ERP013827	Diseased	Metabolic syndrome	NA	No	NA	Adult	Male	Urban	Netherlands	Europe	https://www.sciencedirect.com/science/article/pii/S001650851200892X?via%3Dihub
ERR1297444	Single	2090615	74.8442	ERS1069680	ERP013827	Diseased	FMT	NA	No	NA	Adult	Male	Urban	Netherlands	Europe	https://www.sciencedirect.com/science/article/pii/S001650851200892X?via%3Dihub
ERR1297449	Single	1578300	66.0205	ERS1069646	ERP013827	Diseased	FMT	NA	No	NA	Adult	Male	Urban	Netherlands	Europe	https://www.sciencedirect.com/science/article/pii/S001650851200892X?via%3Dihub
ERR1297452	Single	1423310	70.2401	ERS1069678	ERP013827	Diseased	FMT	NA	No	NA	Adult	Male	Urban	Netherlands	Europe	https://www.sciencedirect.com/science/article/pii/S001650851200892X?via%3Dihub
ERR1297461	Single	910491	75.5666	ERS1069682	ERP013827	Diseased	Metabolic syndrome	NA	No	NA	Adult	Male	Urban	Netherlands	Europe	https://www.sciencedirect.com/science/article/pii/S001650851200892X?via%3Dihub
ERR1297482	Single	2284808	69.65	ERS1069663	ERP013827	Diseased	FMT	NA	No	NA	Adult	Male	Urban	Netherlands	Europe	https://www.sciencedirect.com/science/article/pii/S001650851200892X?via%3Dihub
ERR1297488	Single	842596	73.4153	ERS1069668	ERP013827	Diseased	FMT	NA	No	NA	Adult	Male	Urban	Netherlands	Europe	https://www.sciencedirect.com/science/article/pii/S001650851200892X?via%3Dihub
ERR1297498	Single	1140441	73.4013	ERS1069660	ERP013827	Diseased	FMT	NA	No	NA	Adult	Male	Urban	Netherlands	Europe	https://www.sciencedirect.com/science/article/pii/S001650851200892X?via%3Dihub
ERR1297499	Single	1362823	70.7719	ERS1069678	ERP013827	Diseased	FMT	NA	No	NA	Adult	Male	Urban	Netherlands	Europe	https://www.sciencedirect.com/science/article/pii/S001650851200892X?via%3Dihub
ERR1297518	Single	1076486	71.1864	ERS1069683	ERP013827	Diseased	FMT	NA	No	NA	Adult	Male	Urban	Netherlands	Europe	https://www.sciencedirect.com/science/article/pii/S001650851200892X?via%3Dihub
ERR1297528	Single	1333599	66.605	ERS1069679	ERP013827	Diseased	FMT	NA	No	NA	Adult	Male	Urban	Netherlands	Europe	https://www.sciencedirect.com/science/article/pii/S001650851200892X?via%3Dihub
ERR1297532	Single	1763399	69.0535	ERS1069671	ERP013827	Diseased	FMT	NA	No	NA	Adult	Male	Urban	Netherlands	Europe	https://www.sciencedirect.com/science/article/pii/S001650851200892X?via%3Dihub
ERR1297534	Single	2049845	74.6419	ERS1069680	ERP013827	Diseased	FMT	NA	No	NA	Adult	Male	Urban	Netherlands	Europe	https://www.sciencedirect.com/science/article/pii/S001650851200892X?via%3Dihub
ERR1297542	Single	3472783	63.9539	ERS1069637	ERP013827	Diseased	Metabolic syndrome	NA	No	NA	Adult	Male	Urban	Netherlands	Europe	https://www.sciencedirect.com/science/article/pii/S001650851200892X?via%3Dihub
ERR1297551	Single	1643240	69.5172	ERS1069674	ERP013827	Diseased	FMT	NA	No	NA	Adult	Male	Urban	Netherlands	Europe	https://www.sciencedirect.com/science/article/pii/S001650851200892X?via%3Dihub
ERR1297555	Single	2128572	66.7623	ERS1069661	ERP013827	Diseased	FMT	NA	No	NA	Adult	Male	Urban	Netherlands	Europe	https://www.sciencedirect.com/science/article/pii/S001650851200892X?via%3Dihub
ERR1297587	Single	1308367	69.6656	ERS1069657	ERP013827	Diseased	Metabolic syndrome	NA	No	NA	Adult	Male	Urban	Netherlands	Europe	https://www.sciencedirect.com/science/article/pii/S001650851200892X?via%3Dihub
ERR1297602	Single	2526094	65.7795	ERS1069643	ERP013827	Diseased	FMT	NA	No	NA	Adult	Male	Urban	Netherlands	Europe	https://www.sciencedirect.com/science/article/pii/S001650851200892X?via%3Dihub
ERR1297624	Single	1411775	72.9195	ERS1069645	ERP013827	Diseased	FMT	NA	No	NA	Adult	Male	Urban	Netherlands	Europe	https://www.sciencedirect.com/science/article/pii/S001650851200892X?via%3Dihub
ERR1297633	Single	572029	70.5076	ERS1069641	ERP013827	Diseased	FMT	NA	No	NA	Adult	Male	Urban	Netherlands	Europe	https://www.sciencedirect.com/science/article/pii/S001650851200892X?via%3Dihub
ERR1297644	Paired	9565304	74.9536	ERS1069638	ERP013827	Diseased	FMT	NA	No	NA	Adult	Male	Urban	Netherlands	Europe	https://www.sciencedirect.com/science/article/pii/S001650851200892X?via%3Dihub
ERR1297645	Paired	9634606	73.7759	ERS1069642	ERP013827	Diseased	Metabolic syndrome	NA	No	NA	Adult	Male	Urban	Netherlands	Europe	https://www.sciencedirect.com/science/article/pii/S001650851200892X?via%3Dihub
ERR1297679	Paired	8255264	77.9626	ERS1069671	ERP013827	Diseased	FMT	NA	No	NA	Adult	Male	Urban	Netherlands	Europe	https://www.sciencedirect.com/science/article/pii/S001650851200892X?via%3Dihub
ERR1297692	Paired	5402918	75.5445	ERS1069675	ERP013827	Diseased	FMT	NA	No	NA	Adult	Male	Urban	Netherlands	Europe	https://www.sciencedirect.com/science/article/pii/S001650851200892X?via%3Dihub
ERR1297696	Paired	21911444	80.258	ERS1069649	ERP013827	Diseased	FMT	NA	No	NA	Adult	Male	Urban	Netherlands	Europe	https://www.sciencedirect.com/science/article/pii/S001650851200892X?via%3Dihub
ERR1297700	Paired	23903764	85.8144	ERS1069680	ERP013827	Diseased	FMT	NA	No	NA	Adult	Male	Urban	Netherlands	Europe	https://www.sciencedirect.com/science/article/pii/S001650851200892X?via%3Dihub
ERR1297702	Paired	13042736	83.6995	ERS1069651	ERP013827	Diseased	FMT	NA	No	NA	Adult	Male	Urban	Netherlands	Europe	https://www.sciencedirect.com/science/article/pii/S001650851200892X?via%3Dihub
ERR1297711	Paired	12211596	79.0485	ERS1069667	ERP013827	Diseased	Metabolic syndrome	NA	No	NA	Adult	Male	Urban	Netherlands	Europe	https://www.sciencedirect.com/science/article/pii/S001650851200892X?via%3Dihub
ERR1297712	Paired	4964058	73.091	ERS1069675	ERP013827	Diseased	FMT	NA	No	NA	Adult	Male	Urban	Netherlands	Europe	https://www.sciencedirect.com/science/article/pii/S001650851200892X?via%3Dihub
ERR1297726	Paired	23235188	85.048	ERS1069676	ERP013827	Diseased	FMT	NA	No	NA	Adult	Male	Urban	Netherlands	Europe	https://www.sciencedirect.com/science/article/pii/S001650851200892X?via%3Dihub
ERR1297729	Paired	20010390	82.6931	ERS1069665	ERP013827	Diseased	FMT	NA	No	NA	Adult	Male	Urban	Netherlands	Europe	https://www.sciencedirect.com/science/article/pii/S001650851200892X?via%3Dihub
ERR1297730	Paired	9324004	87.6595	ERS1069659	ERP013827	Diseased	FMT	NA	No	NA	Adult	Male	Urban	Netherlands	Europe	https://www.sciencedirect.com/science/article/pii/S001650851200892X?via%3Dihub
ERR1297738	Paired	17371746	90.4672	ERS1069686	ERP013827	Diseased	FMT	NA	No	NA	Adult	Male	Urban	Netherlands	Europe	https://www.sciencedirect.com/science/article/pii/S001650851200892X?via%3Dihub
ERR1297740	Paired	18302398	83.7263	ERS1069678	ERP013827	Diseased	FMT	NA	No	NA	Adult	Male	Urban	Netherlands	Europe	https://www.sciencedirect.com/science/article/pii/S001650851200892X?via%3Dihub
ERR1297748	Paired	9074818	87.7093	ERS1069659	ERP013827	Diseased	FMT	NA	No	NA	Adult	Male	Urban	Netherlands	Europe	https://www.sciencedirect.com/science/article/pii/S001650851200892X?via%3Dihub
ERR1297752	Paired	13498172	86.9599	ERS1069681	ERP013827	Diseased	FMT	NA	No	NA	Adult	Male	Urban	Netherlands	Europe	https://www.sciencedirect.com/science/article/pii/S001650851200892X?via%3Dihub
ERR1297780	Paired	8848570	74.563	ERS1069639	ERP013827	Diseased	FMT	NA	No	NA	Adult	Male	Urban	Netherlands	Europe	https://www.sciencedirect.com/science/article/pii/S001650851200892X?via%3Dihub
ERR1297792	Paired	18858616	87.85	ERS1069660	ERP013827	Diseased	FMT	NA	No	NA	Adult	Male	Urban	Netherlands	Europe	https://www.sciencedirect.com/science/article/pii/S001650851200892X?via%3Dihub
ERR1297808	Paired	11071768	86.007	ERS1069669	ERP013827	Diseased	FMT	NA	No	NA	Adult	Male	Urban	Netherlands	Europe	https://www.sciencedirect.com/science/article/pii/S001650851200892X?via%3Dihub
ERR1297827	Paired	13628632	82.719	ERS1069645	ERP013827	Diseased	FMT	NA	No	NA	Adult	Male	Urban	Netherlands	Europe	https://www.sciencedirect.com/science/article/pii/S001650851200892X?via%3Dihub
ERR1305882	Paired	63844940	97.2887	ERS1076032	ERP014480	Diseased	Obesity	NA	NA	NA	Adult	NA	Urban	Denmark	Europe	https://genomemedicine.biomedcentral.com/articles/10.1186/s13073-016-0312-1
ERR1305892	Paired	101313046	97.7693	ERS1076056	ERP014480	Diseased	Obesity	NA	NA	NA	Adult	NA	Urban	Denmark	Europe	https://genomemedicine.biomedcentral.com/articles/10.1186/s13073-016-0312-1
ERR1305901	Paired	83807538	97.8986	ERS1076051	ERP014480	Diseased	Obesity	NA	NA	NA	Adult	NA	Urban	Denmark	Europe	https://genomemedicine.biomedcentral.com/articles/10.1186/s13073-016-0312-1
ERR1305917	Single	1337597	83.1067	ERS1076028	ERP014480	Diseased	Obesity	NA	NA	NA	Adult	NA	Urban	Denmark	Europe	https://genomemedicine.biomedcentral.com/articles/10.1186/s13073-016-0312-1
ERR1305921	Single	1249301	85.16	ERS1076048	ERP014480	Diseased	Obesity	NA	NA	NA	Adult	NA	Urban	Denmark	Europe	https://genomemedicine.biomedcentral.com/articles/10.1186/s13073-016-0312-1
ERR1305932	Single	815916	88.6669	ERS1076050	ERP014480	Diseased	Obesity	NA	NA	NA	Adult	NA	Urban	Denmark	Europe	https://genomemedicine.biomedcentral.com/articles/10.1186/s13073-016-0312-1
ERR1305940	Single	763271	90.6011	ERS1076029	ERP014480	Diseased	Obesity	NA	NA	NA	Adult	NA	Urban	Denmark	Europe	https://genomemedicine.biomedcentral.com/articles/10.1186/s13073-016-0312-1
ERR1620273	Paired	47762420	98.8115	ERS1343335	ERP017091	Diseased	CD	NA	NA	NA	Adult	NA	Urban	China	Asia	https://academic.oup.com/gigascience/article/6/7/1/3888814
ERR1620308	Paired	42058080	98.9235	ERS1343370	ERP017091	Diseased	CD	NA	NA	NA	Adult	NA	Urban	China	Asia	https://academic.oup.com/gigascience/article/6/7/1/3888814
ERR1620372	Paired	58431596	98.1449	ERS1343434	ERP017091	Healthy	NA	NA	NA	NA	Adult	NA	Urban	China	Asia	https://academic.oup.com/gigascience/article/6/7/1/3888814
ERR1953518	Paired	76893102	124.379	ERS1295930	ERP022699	Healthy	NA	NA	No	NA	Adult	NA	Urban	United Kingdom	Europe	NA
ERR2013570	Paired	69955436	98.0765	ERS1487540	ERP020710	Healthy	NA	NA	No	NA	Adult	Female	Urban	China	Asia	https://academic.oup.com/gigascience/article/6/8/1/4056270
ERR2013583	Paired	55397946	98.0322	ERS1487553	ERP020710	Healthy	NA	NA	No	NA	Adult	Female	Urban	China	Asia	https://academic.oup.com/gigascience/article/6/8/1/4056270
ERR2013609	Paired	76993910	97.9548	ERS1487579	ERP020710	Healthy	NA	NA	No	NA	Adult	Female	Urban	China	Asia	https://academic.oup.com/gigascience/article/6/8/1/4056270
ERR2013611	Paired	77305354	97.9556	ERS1487581	ERP020710	Healthy	NA	NA	No	NA	Adult	Female	Urban	China	Asia	https://academic.oup.com/gigascience/article/6/8/1/4056270
ERR2013617	Paired	55303140	98.2141	ERS1487587	ERP020710	Healthy	NA	NA	No	NA	Adult	Female	Urban	China	Asia	https://academic.oup.com/gigascience/article/6/8/1/4056270
ERR2013618	Paired	125413632	98.5485	ERS1487588	ERP020710	Diseased	GDM	NA	No	NA	Adult	Female	Urban	China	Asia	https://academic.oup.com/gigascience/article/6/8/1/4056270
ERR209056	Paired	21147032	39.6644	ERS199000	ERP002061	Healthy	NA	25.6	NA	49	Adult	NA	Urban	Denmark	Europe	https://www.nature.com/articles/nbt.2939
ERR209057	Paired	8366882	72.5257	ERS199001	ERP002061	Healthy	NA	27.3	NA	59	Adult	NA	Urban	Denmark	Europe	https://www.nature.com/articles/nbt.2939
ERR209064	Paired	18459640	40.0634	ERS199003	ERP002061	Diseased	Obesity	31.2	NA	59	Adult	NA	Urban	Denmark	Europe	https://www.nature.com/articles/nbt.2939
ERR209065	Paired	19267662	39.8019	ERS199004	ERP002061	Healthy	NA	21.7	NA	64	Adult	NA	Urban	Denmark	Europe	https://www.nature.com/articles/nbt.2939
ERR209066	Paired	19220710	39.7908	ERS199004	ERP002061	Healthy	NA	21.7	NA	64	Adult	NA	Urban	Denmark	Europe	https://www.nature.com/articles/nbt.2939
ERR209083	Paired	18241602	58.6193	ERS199010	ERP002061	Healthy	NA	22.3	NA	59	Adult	NA	Urban	Denmark	Europe	https://www.nature.com/articles/nbt.2939
ERR209091	Paired	28974124	65.4948	ERS199011	ERP002061	Diseased	Obesity	32.1	NA	49	Adult	NA	Urban	Denmark	Europe	https://www.nature.com/articles/nbt.2939
ERR209112	Paired	15528276	39.494	ERS199021	ERP002061	Healthy	NA	24.4	NA	64	Adult	NA	Urban	Denmark	Europe	https://www.nature.com/articles/nbt.2939
ERR209113	Paired	13693454	40.1161	ERS199021	ERP002061	Healthy	NA	24.4	NA	64	Adult	NA	Urban	Denmark	Europe	https://www.nature.com/articles/nbt.2939
ERR209142	Paired	11405830	44.772	ERS199036	ERP002061	Healthy	NA	22	NA	54	Adult	NA	Urban	Denmark	Europe	https://www.nature.com/articles/nbt.2939
ERR209149	Paired	15314478	57.9483	ERS199039	ERP002061	Healthy	NA	23.2	NA	59	Adult	NA	Urban	Denmark	Europe	https://www.nature.com/articles/nbt.2939
ERR209182	Paired	16400080	56.5959	ERS199056	ERP002061	Healthy	NA	22	NA	54	Adult	NA	Urban	Denmark	Europe	https://www.nature.com/articles/nbt.2939
ERR209203	Paired	9445738	58.4396	ERS199066	ERP002061	Healthy	NA	29	NA	54	Adult	NA	Urban	Denmark	Europe	https://www.nature.com/articles/nbt.2939
ERR209212	Paired	3906360	53.6946	ERS199070	ERP002061	Diseased	Obesity	40.2	NA	64	Adult	NA	Urban	Denmark	Europe	https://www.nature.com/articles/nbt.2939
ERR209233	Paired	19554072	57.431	ERS199081	ERP002061	Diseased	Obesity	30.6	NA	55	Adult	NA	Urban	Denmark	Europe	https://www.nature.com/articles/nbt.2939
ERR209255	Paired	30481380	61.82	ERS199090	ERP002061	Diseased	Obesity	35.5	NA	50	Adult	NA	Urban	Denmark	Europe	https://www.nature.com/articles/nbt.2939
ERR209258	Paired	2799518	65.2109	ERS199090	ERP002061	Diseased	Obesity	35.5	NA	50	Adult	NA	Urban	Denmark	Europe	https://www.nature.com/articles/nbt.2939
ERR209269	Paired	7997608	67.0388	ERS199092	ERP002061	Diseased	Obesity	33.5	NA	49	Adult	NA	Urban	Denmark	Europe	https://www.nature.com/articles/nbt.2939
ERR209276	Paired	2965068	64.2924	ERS199093	ERP002061	Diseased	Obesity	38.7	NA	64	Adult	NA	Urban	Denmark	Europe	https://www.nature.com/articles/nbt.2939
ERR209280	Paired	31554916	61.2433	ERS199094	ERP002061	Diseased	Obesity	40.2	NA	64	Adult	NA	Urban	Denmark	Europe	https://www.nature.com/articles/nbt.2939
ERR209283	Paired	2990330	65.7447	ERS199094	ERP002061	Diseased	Obesity	40.2	NA	64	Adult	NA	Urban	Denmark	Europe	https://www.nature.com/articles/nbt.2939
ERR209290	Paired	2724746	64.2476	ERS199095	ERP002061	Diseased	Obesity	34.7	NA	53	Adult	NA	Urban	Denmark	Europe	https://www.nature.com/articles/nbt.2939
ERR209294	Paired	12966048	68.0097	ERS199096	ERP002061	Healthy	NA	23.9	NA	55	Adult	NA	Urban	Denmark	Europe	https://www.nature.com/articles/nbt.2939
ERR209299	Paired	4526454	67.2435	ERS199097	ERP002061	Diseased	Obesity	32.4	NA	59	Adult	NA	Urban	Denmark	Europe	https://www.nature.com/articles/nbt.2939
ERR209319	Paired	8908370	66.6408	ERS199101	ERP002061	Healthy	NA	30	NA	59	Adult	NA	Urban	Denmark	Europe	https://www.nature.com/articles/nbt.2939
ERR209342	Paired	5094106	67.3756	ERS199105	ERP002061	Healthy	NA	19.6	NA	60	Adult	NA	Urban	Denmark	Europe	https://www.nature.com/articles/nbt.2939
ERR209356	Paired	35856848	59.6843	ERS199108	ERP002061	Diseased	Obesity	31.1	NA	44	Adult	NA	Urban	Denmark	Europe	https://www.nature.com/articles/nbt.2939
ERR209373	Paired	2792864	64.6675	ERS199112	ERP002061	Diseased	Obesity	30.9	NA	59	Adult	NA	Urban	Denmark	Europe	https://www.nature.com/articles/nbt.2939
ERR209374	Paired	2826018	64.9556	ERS199112	ERP002061	Diseased	Obesity	30.9	NA	59	Adult	NA	Urban	Denmark	Europe	https://www.nature.com/articles/nbt.2939
ERR209376	Paired	6331154	63.3031	ERS199112	ERP002061	Diseased	Obesity	30.9	NA	59	Adult	NA	Urban	Denmark	Europe	https://www.nature.com/articles/nbt.2939
ERR209378	Paired	5663150	66.4732	ERS199113	ERP002061	Diseased	Obesity	34	NA	54	Adult	NA	Urban	Denmark	Europe	https://www.nature.com/articles/nbt.2939
ERR209394	Paired	26393594	63.7257	ERS199118	ERP002061	Diseased	Obesity	31.5	NA	64	Adult	NA	Urban	Denmark	Europe	https://www.nature.com/articles/nbt.2939
ERR209417	Paired	9555942	66.7917	ERS199123	ERP002061	Diseased	Obesity	36.5	NA	59	Adult	NA	Urban	Denmark	Europe	https://www.nature.com/articles/nbt.2939
ERR209447	Paired	23938350	65.1331	ERS199131	ERP002061	Diseased	Obesity	30.2	NA	54	Adult	NA	Urban	Denmark	Europe	https://www.nature.com/articles/nbt.2939
ERR209463	Paired	8063410	66.6347	ERS199141	ERP002061	Diseased	Obesity	35.9	NA	49	Adult	NA	Urban	Denmark	Europe	https://www.nature.com/articles/nbt.2939
ERR209464	Paired	7754656	66.2347	ERS199141	ERP002061	Diseased	Obesity	35.9	NA	49	Adult	NA	Urban	Denmark	Europe	https://www.nature.com/articles/nbt.2939
ERR209473	Paired	52517598	67.0773	ERS199147	ERP002061	Diseased	Obesity	36.1	NA	59	Adult	NA	Urban	Denmark	Europe	https://www.nature.com/articles/nbt.2939
ERR209479	Paired	48004446	70.3011	ERS199153	ERP002061	Diseased	Obesity	31.8	NA	54	Adult	NA	Urban	Denmark	Europe	https://www.nature.com/articles/nbt.2939
ERR209482	Paired	5869904	66.5903	ERS199155	ERP002061	Diseased	Obesity	32.7	NA	60	Adult	NA	Urban	Denmark	Europe	https://www.nature.com/articles/nbt.2939
ERR209508	Paired	57570828	64.2659	ERS199165	ERP002061	Healthy	NA	36.2	NA	49	Adult	NA	Urban	Denmark	Europe	https://www.nature.com/articles/nbt.2939
ERR209516	Paired	52391048	64.9009	ERS199170	ERP002061	Diseased	Obesity	30.1	NA	44	Adult	NA	Urban	Denmark	Europe	https://www.nature.com/articles/nbt.2939
ERR209522	Paired	7156630	67.0059	ERS199173	ERP002061	Healthy	NA	23.3	NA	55	Adult	NA	Urban	Denmark	Europe	https://www.nature.com/articles/nbt.2939
ERR209536	Paired	61017570	68.517	ERS199178	ERP002061	Diseased	UC	NA	NA	37	Adult	NA	Urban	Spain	Europe	https://www.nature.com/articles/nbt.2939
ERR209558	Paired	16451064	57.2051	ERS199197	ERP002061	Diseased	UC	24	NA	51	Adult	NA	Urban	Spain	Europe	https://www.nature.com/articles/nbt.2939
ERR209593	Paired	44631088	67.5559	ERS199217	ERP002061	Diseased	UC	22.7	NA	30	Adult	NA	Urban	Spain	Europe	https://www.nature.com/articles/nbt.2939
ERR209595	Paired	7745996	63.6763	ERS199217	ERP002061	Diseased	UC	22.7	NA	30	Adult	NA	Urban	Spain	Europe	https://www.nature.com/articles/nbt.2939
ERR209596	Paired	45872874	67.649	ERS199218	ERP002061	Diseased	UC	NA	NA	30	Adult	NA	Urban	Spain	Europe	https://www.nature.com/articles/nbt.2939
ERR209608	Paired	57014784	69.1433	ERS199226	ERP002061	Diseased	UC	23.3	NA	44	Adult	NA	Urban	Spain	Europe	https://www.nature.com/articles/nbt.2939
ERR209615	Paired	2398904	56.453	ERS199230	ERP002061	Diseased	UC	28.5	NA	57	Adult	NA	Urban	Spain	Europe	https://www.nature.com/articles/nbt.2939
ERR209628	Paired	7002792	63.6608	ERS199241	ERP002061	Diseased	UC	NA	NA	32	Adult	NA	Urban	Spain	Europe	https://www.nature.com/articles/nbt.2939
ERR209631	Paired	6392520	63.7822	ERS199242	ERP002061	Diseased	UC	21.5	NA	29	Adult	NA	Urban	Spain	Europe	https://www.nature.com/articles/nbt.2939
ERR209634	Paired	5442768	63.3872	ERS199243	ERP002061	Diseased	UC	NA	NA	29	Adult	NA	Urban	Spain	Europe	https://www.nature.com/articles/nbt.2939
ERR209641	Paired	10345378	65.7943	ERS199246	ERP002061	Healthy	NA	23.1	NA	22	Adult	NA	Urban	Spain	Europe	https://www.nature.com/articles/nbt.2939
ERR209647	Paired	9431744	66.2639	ERS199248	ERP002061	Diseased	UC	20.9	NA	40	Adult	NA	Urban	Spain	Europe	https://www.nature.com/articles/nbt.2939
ERR209655	Paired	43689380	68.7394	ERS199249	ERP002061	Diseased	UC	NA	NA	40	Adult	NA	Urban	Spain	Europe	https://www.nature.com/articles/nbt.2939
ERR209679	Paired	16638256	68.0901	ERS199275	ERP002061	Diseased	CD	29.4	NA	38	Adult	NA	Urban	Spain	Europe	https://www.nature.com/articles/nbt.2939
ERR209683	Paired	3171686	52.3361	ERS199276	ERP002061	Diseased	Obesity	35.5	NA	62	Adult	NA	Urban	Spain	Europe	https://www.nature.com/articles/nbt.2939
ERR209688	Paired	21088362	66.5087	ERS199279	ERP002061	Healthy	NA	23.1	NA	41	Adult	NA	Urban	Spain	Europe	https://www.nature.com/articles/nbt.2939
ERR209695	Paired	53656544	69.0695	ERS199283	ERP002061	Diseased	CD	21.7	NA	21	Adult	NA	Urban	Spain	Europe	https://www.nature.com/articles/nbt.2939
ERR209726	Paired	49720106	69.322	ERS199301	ERP002061	Healthy	NA	22.6	NA	28	Adult	NA	Urban	Spain	Europe	https://www.nature.com/articles/nbt.2939
ERR209731	Paired	25026776	82.8873	ERS199304	ERP002061	Diseased	CD	29.4	NA	27	Adult	NA	Urban	Spain	Europe	https://www.nature.com/articles/nbt.2939
ERR209737	Paired	15311170	57.1948	ERS199307	ERP002061	Healthy	NA	29.7	NA	46	Adult	NA	Urban	Spain	Europe	https://www.nature.com/articles/nbt.2939
ERR209777	Paired	35789986	79.506	ERS199328	ERP002061	Diseased	UC	23.2	NA	25	Adult	NA	Urban	Spain	Europe	https://www.nature.com/articles/nbt.2939
ERR209782	Paired	19702444	82.6939	ERS199331	ERP002061	Diseased	UC	24.8	NA	41	Adult	NA	Urban	Spain	Europe	https://www.nature.com/articles/nbt.2939
ERR209784	Paired	20767528	49.2891	ERS199332	ERP002061	Healthy	NA	28.7	NA	63	Adult	NA	Urban	Spain	Europe	https://www.nature.com/articles/nbt.2939
ERR209804	Paired	37902218	79.6868	ERS199342	ERP002061	Diseased	UC	23	NA	52	Adult	NA	Urban	Spain	Europe	https://www.nature.com/articles/nbt.2939
ERR209821	Paired	2858804	83.1386	ERS199349	ERP002061	Diseased	UC	19.3	NA	44	Adult	NA	Urban	Spain	Europe	https://www.nature.com/articles/nbt.2939
ERR209824	Paired	36203938	76.9857	ERS199354	ERP002061	Healthy	NA	26.5	NA	53	Adult	NA	Urban	Spain	Europe	https://www.nature.com/articles/nbt.2939
ERR209828	Paired	28647954	78.2045	ERS199356	ERP002061	Diseased	UC	19.4	NA	33	Adult	NA	Urban	Spain	Europe	https://www.nature.com/articles/nbt.2939
ERR209837	Paired	51420334	68.5963	ERS199361	ERP002061	Diseased	UC	22.4	NA	26	Adult	NA	Urban	Spain	Europe	https://www.nature.com/articles/nbt.2939
ERR209850	Paired	46390784	79.8923	ERS199363	ERP002061	Diseased	UC	26.4	NA	47	Adult	NA	Urban	Spain	Europe	https://www.nature.com/articles/nbt.2939
ERR209863	Paired	33620252	82.824	ERS199378	ERP002061	Diseased	UC	23.3	NA	44	Adult	NA	Urban	Spain	Europe	https://www.nature.com/articles/nbt.2939
ERR209872	Paired	27036706	84.612	ERS199382	ERP002061	Diseased	UC	20.2	NA	24	Adult	NA	Urban	Spain	Europe	https://www.nature.com/articles/nbt.2939
ERR209902	Paired	16244262	68.3184	ERS199393	ERP002061	Healthy	NA	23.1	NA	19	Adult	NA	Urban	Spain	Europe	https://www.nature.com/articles/nbt.2939
ERR209905	Paired	18036428	45.436	ERS199395	ERP002061	Diseased	Obesity	30.4	NA	32	Adult	NA	Urban	Spain	Europe	https://www.nature.com/articles/nbt.2939
ERR209920	Single	242451	37.902	ERS199005	ERP002061	Healthy	NA	22.4	NA	59	Adult	NA	Urban	Denmark	Europe	https://www.nature.com/articles/nbt.2939
ERR209921	Single	1262794	56.3981	ERS199005	ERP002061	Healthy	NA	22.4	NA	59	Adult	NA	Urban	Denmark	Europe	https://www.nature.com/articles/nbt.2939
ERR209935	Single	1806693	51.8448	ERS199010	ERP002061	Healthy	NA	22.3	NA	59	Adult	NA	Urban	Denmark	Europe	https://www.nature.com/articles/nbt.2939
ERR209940	Single	1321370	57.2436	ERS199011	ERP002061	Diseased	Obesity	32.1	NA	49	Adult	NA	Urban	Denmark	Europe	https://www.nature.com/articles/nbt.2939
ERR209961	Single	4736209	51.7015	ERS199019	ERP002061	Diseased	Obesity	33.2	NA	64	Adult	NA	Urban	Denmark	Europe	https://www.nature.com/articles/nbt.2939
ERR209970	Single	335090	53.3834	ERS199024	ERP002061	Diseased	Obesity	34.2	NA	49	Adult	NA	Urban	Denmark	Europe	https://www.nature.com/articles/nbt.2939
ERR209993	Single	2476943	45.3679	ERS199035	ERP002061	Healthy	NA	24	NA	44	Adult	NA	Urban	Denmark	Europe	https://www.nature.com/articles/nbt.2939
ERR210014	Single	2403547	46.265	ERS199046	ERP002061	Healthy	NA	19.4	NA	54	Adult	NA	Urban	Denmark	Europe	https://www.nature.com/articles/nbt.2939
ERR210024	Single	184932	56.303	ERS199051	ERP002061	Diseased	Obesity	32.7	NA	49	Adult	NA	Urban	Denmark	Europe	https://www.nature.com/articles/nbt.2939
ERR210028	Single	409592	52.867	ERS199053	ERP002061	Diseased	Obesity	30.3	NA	59	Adult	NA	Urban	Denmark	Europe	https://www.nature.com/articles/nbt.2939
ERR210045	Single	3848356	51.3147	ERS199061	ERP002061	Diseased	Obesity	30.2	NA	59	Adult	NA	Urban	Denmark	Europe	https://www.nature.com/articles/nbt.2939
ERR210087	Single	9235852	46.2798	ERS199082	ERP002061	Diseased	Obesity	31.7	NA	64	Adult	NA	Urban	Denmark	Europe	https://www.nature.com/articles/nbt.2939
ERR210130	Single	118738	62.3577	ERS199093	ERP002061	Diseased	Obesity	38.7	NA	64	Adult	NA	Urban	Denmark	Europe	https://www.nature.com/articles/nbt.2939
ERR210136	Single	110506	61.0431	ERS199094	ERP002061	Diseased	Obesity	40.2	NA	64	Adult	NA	Urban	Denmark	Europe	https://www.nature.com/articles/nbt.2939
ERR210143	Single	378390	57.9382	ERS199095	ERP002061	Diseased	Obesity	34.7	NA	53	Adult	NA	Urban	Denmark	Europe	https://www.nature.com/articles/nbt.2939
ERR210150	Single	47432	64.016	ERS199097	ERP002061	Diseased	Obesity	32.4	NA	59	Adult	NA	Urban	Denmark	Europe	https://www.nature.com/articles/nbt.2939
ERR210178	Single	475495	56.6917	ERS199102	ERP002061	Healthy	NA	28.9	NA	53	Adult	NA	Urban	Denmark	Europe	https://www.nature.com/articles/nbt.2939
ERR210184	Single	2572591	56.0713	ERS199104	ERP002061	Diseased	Obesity	30.1	NA	44	Adult	NA	Urban	Denmark	Europe	https://www.nature.com/articles/nbt.2939
ERR210199	Single	58053	64.3866	ERS199106	ERP002061	Healthy	NA	29.6	NA	49	Adult	NA	Urban	Denmark	Europe	https://www.nature.com/articles/nbt.2939
ERR210238	Single	186827	59.4792	ERS199115	ERP002061	Diseased	Obesity	30.7	NA	54	Adult	NA	Urban	Denmark	Europe	https://www.nature.com/articles/nbt.2939
ERR210247	Single	446312	61.3217	ERS199118	ERP002061	Diseased	Obesity	31.5	NA	64	Adult	NA	Urban	Denmark	Europe	https://www.nature.com/articles/nbt.2939
ERR210248	Single	283040	62.1473	ERS199118	ERP002061	Diseased	Obesity	31.5	NA	64	Adult	NA	Urban	Denmark	Europe	https://www.nature.com/articles/nbt.2939
ERR210267	Single	2281071	60.8289	ERS199123	ERP002061	Diseased	Obesity	36.5	NA	59	Adult	NA	Urban	Denmark	Europe	https://www.nature.com/articles/nbt.2939
ERR210269	Single	283593	62.5268	ERS199123	ERP002061	Diseased	Obesity	36.5	NA	59	Adult	NA	Urban	Denmark	Europe	https://www.nature.com/articles/nbt.2939
ERR210299	Single	970624	57.7394	ERS199131	ERP002061	Diseased	Obesity	30.2	NA	54	Adult	NA	Urban	Denmark	Europe	https://www.nature.com/articles/nbt.2939
ERR210311	Single	461639	62.2414	ERS199139	ERP002061	Healthy	NA	25.7	NA	60	Adult	NA	Urban	Denmark	Europe	https://www.nature.com/articles/nbt.2939
ERR210313	Single	879557	66.36	ERS199141	ERP002061	Diseased	Obesity	35.9	NA	49	Adult	NA	Urban	Denmark	Europe	https://www.nature.com/articles/nbt.2939
ERR210315	Single	281763	59.7668	ERS199141	ERP002061	Diseased	Obesity	35.9	NA	49	Adult	NA	Urban	Denmark	Europe	https://www.nature.com/articles/nbt.2939
ERR210333	Single	2582956	58.2702	ERS199155	ERP002061	Diseased	Obesity	32.7	NA	60	Adult	NA	Urban	Denmark	Europe	https://www.nature.com/articles/nbt.2939
ERR210335	Single	2595626	60.829	ERS199156	ERP002061	Healthy	NA	25.2	NA	45	Adult	NA	Urban	Denmark	Europe	https://www.nature.com/articles/nbt.2939
ERR210336	Single	2046846	57.3272	ERS199157	ERP002061	Diseased	Obesity	37.2	NA	59	Adult	NA	Urban	Denmark	Europe	https://www.nature.com/articles/nbt.2939
ERR210362	Single	2629168	55.8027	ERS199167	ERP002061	Diseased	Obesity	33.9	NA	39	Adult	NA	Urban	Denmark	Europe	https://www.nature.com/articles/nbt.2939
ERR210369	Single	2099468	65.3797	ERS199171	ERP002061	Healthy	NA	22.7	NA	55	Adult	NA	Urban	Denmark	Europe	https://www.nature.com/articles/nbt.2939
ERR210380	Single	1520410	65.1244	ERS199176	ERP002061	Diseased	Obesity	34.8	NA	39	Adult	NA	Urban	Denmark	Europe	https://www.nature.com/articles/nbt.2939
ERR210383	Single	214209	50.4865	ERS199179	ERP002061	Diseased	UC	18.7	NA	34	Adult	NA	Urban	Spain	Europe	https://www.nature.com/articles/nbt.2939
ERR210386	Single	114881	57.5023	ERS199181	ERP002061	Diseased	UC	21.6	NA	43	Adult	NA	Urban	Spain	Europe	https://www.nature.com/articles/nbt.2939
ERR210389	Single	1385445	59.5294	ERS199182	ERP002061	Diseased	UC	NA	NA	43	Adult	NA	Urban	Spain	Europe	https://www.nature.com/articles/nbt.2939
ERR210403	Single	3784036	51.3083	ERS199193	ERP002061	Diseased	UC	24.2	NA	48	Adult	NA	Urban	Spain	Europe	https://www.nature.com/articles/nbt.2939
ERR210412	Single	624660	67.0018	ERS199195	ERP002061	Diseased	UC	24	NA	46	Adult	NA	Urban	Spain	Europe	https://www.nature.com/articles/nbt.2939
ERR210415	Single	1364917	63.5786	ERS199198	ERP002061	Diseased	UC	NA	NA	51	Adult	NA	Urban	Spain	Europe	https://www.nature.com/articles/nbt.2939
ERR210416	Single	3471772	31.7986	ERS199199	ERP002061	Diseased	UC	30.5	NA	49	Adult	NA	Urban	Spain	Europe	https://www.nature.com/articles/nbt.2939
ERR210439	Single	1776542	60.0331	ERS199215	ERP002061	Diseased	UC	23.3	NA	51	Adult	NA	Urban	Spain	Europe	https://www.nature.com/articles/nbt.2939
ERR210449	Single	518435	58.4599	ERS199218	ERP002061	Diseased	UC	NA	NA	30	Adult	NA	Urban	Spain	Europe	https://www.nature.com/articles/nbt.2939
ERR210450	Single	507073	59.4705	ERS199218	ERP002061	Diseased	UC	NA	NA	30	Adult	NA	Urban	Spain	Europe	https://www.nature.com/articles/nbt.2939
ERR210455	Single	1902058	61.9647	ERS199221	ERP002061	Diseased	UC	25	NA	64	Adult	NA	Urban	Spain	Europe	https://www.nature.com/articles/nbt.2939
ERR210464	Single	1938188	61.5749	ERS199229	ERP002061	Diseased	UC	NA	NA	55	Adult	NA	Urban	Spain	Europe	https://www.nature.com/articles/nbt.2939
ERR210471	Single	1315298	59.8356	ERS199231	ERP002061	Diseased	UC	NA	NA	57	Adult	NA	Urban	Spain	Europe	https://www.nature.com/articles/nbt.2939
ERR210488	Single	345358	61.3822	ERS199244	ERP002061	Diseased	UC	18.8	NA	46	Adult	NA	Urban	Spain	Europe	https://www.nature.com/articles/nbt.2939
ERR210505	Single	1656773	60.8019	ERS199253	ERP002061	Healthy	NA	NA	NA	32	Adult	NA	Urban	Spain	Europe	https://www.nature.com/articles/nbt.2939
ERR210523	Single	1923161	61.7192	ERS199269	ERP002061	Healthy	NA	NA	NA	41	Adult	NA	Urban	Spain	Europe	https://www.nature.com/articles/nbt.2939
ERR210534	Single	9259726	50.8811	ERS199276	ERP002061	Diseased	Obesity	35.5	NA	62	Adult	NA	Urban	Spain	Europe	https://www.nature.com/articles/nbt.2939
ERR210537	Single	48317	65.3894	ERS199277	ERP002061	Diseased	CD	20.2	NA	41	Adult	NA	Urban	Spain	Europe	https://www.nature.com/articles/nbt.2939
ERR210568	Single	1522332	65.1495	ERS199295	ERP002061	Diseased	CD	17.3	NA	41	Adult	NA	Urban	Spain	Europe	https://www.nature.com/articles/nbt.2939
ERR210570	Single	1457643	61.1321	ERS199296	ERP002061	Healthy	NA	24.8	NA	36	Adult	NA	Urban	Spain	Europe	https://www.nature.com/articles/nbt.2939
ERR210580	Single	701981	68.1892	ERS199302	ERP002061	Healthy	NA	23.6	NA	54	Adult	NA	Urban	Spain	Europe	https://www.nature.com/articles/nbt.2939
ERR210585	Single	165575	76.1978	ERS199305	ERP002061	Healthy	NA	22	NA	20	Adult	NA	Urban	Spain	Europe	https://www.nature.com/articles/nbt.2939
ERR210642	Single	4072288	48.5462	ERS199336	ERP002061	Diseased	UC	25.2	NA	62	Adult	NA	Urban	Spain	Europe	https://www.nature.com/articles/nbt.2939
ERR210650	Single	205700	61.14	ERS199340	ERP002061	Diseased	Obesity	33.3	NA	62	Adult	NA	Urban	Spain	Europe	https://www.nature.com/articles/nbt.2939
ERR210672	Single	981386	59.4685	ERS199353	ERP002061	Healthy	NA	25.7	NA	56	Adult	NA	Urban	Spain	Europe	https://www.nature.com/articles/nbt.2939
ERR210686	Single	387383	66.674	ERS199360	ERP002061	Diseased	UC	18.1	NA	24	Adult	NA	Urban	Spain	Europe	https://www.nature.com/articles/nbt.2939
ERR210691	Single	1565072	59.9902	ERS199364	ERP002061	Diseased	UC	25.9	NA	32	Adult	NA	Urban	Spain	Europe	https://www.nature.com/articles/nbt.2939
ERR210708	Single	402946	74.9548	ERS199373	ERP002061	Diseased	UC	19.8	NA	25	Adult	NA	Urban	Spain	Europe	https://www.nature.com/articles/nbt.2939
ERR210713	Single	741996	72.6205	ERS199377	ERP002061	Diseased	UC	20.7	NA	45	Adult	NA	Urban	Spain	Europe	https://www.nature.com/articles/nbt.2939
ERR210733	Single	819435	65.5467	ERS199384	ERP002061	Diseased	UC	35.6	NA	32	Adult	NA	Urban	Spain	Europe	https://www.nature.com/articles/nbt.2939
ERR210744	Single	589892	67.107	ERS199389	ERP002061	Healthy	NA	20	NA	32	Adult	NA	Urban	Spain	Europe	https://www.nature.com/articles/nbt.2939
ERR210750	Single	953812	67.1017	ERS199391	ERP002061	Healthy	NA	27.8	NA	33	Adult	NA	Urban	Spain	Europe	https://www.nature.com/articles/nbt.2939
ERR321064	Paired	8369572	74.4838	ERS328717	ERP003612	Healthy	NA	27.3	No	NA	Adult	NA	Urban	Denmark	Europe	https://www.nature.com/articles/nature12506#online-methods
ERR321068	Paired	20465890	54.1513	ERS328718	ERP003612	Diseased	Obesity	33.2	No	NA	Adult	NA	Urban	Denmark	Europe	https://www.nature.com/articles/nature12506#online-methods
ERR321070	Paired	21282100	42.1393	ERS328719	ERP003612	Diseased	Obesity	31.2	No	NA	Adult	NA	Urban	Denmark	Europe	https://www.nature.com/articles/nature12506#online-methods
ERR321090	Paired	20706814	51.8991	ERS328726	ERP003612	Healthy	NA	22.3	No	NA	Adult	NA	Urban	Denmark	Europe	https://www.nature.com/articles/nature12506#online-methods
ERR321106	Paired	9091958	74.394	ERS328731	ERP003612	Diseased	Obesity	30.5	No	NA	Adult	NA	Urban	Denmark	Europe	https://www.nature.com/articles/nature12506#online-methods
ERR321116	Paired	17851088	41.9459	ERS328735	ERP003612	Diseased	Obesity	33.2	No	NA	Adult	NA	Urban	Denmark	Europe	https://www.nature.com/articles/nature12506#online-methods
ERR321134	Paired	6662648	33.9565	ERS328744	ERP003612	Diseased	Obesity	35.2	No	NA	Adult	NA	Urban	Denmark	Europe	https://www.nature.com/articles/nature12506#online-methods
ERR321143	Paired	20621650	55.1207	ERS328749	ERP003612	Healthy	NA	22.7	No	NA	Adult	NA	Urban	Denmark	Europe	https://www.nature.com/articles/nature12506#online-methods
ERR321156	Paired	20716286	45.4118	ERS328755	ERP003612	Healthy	NA	23.2	No	NA	Adult	NA	Urban	Denmark	Europe	https://www.nature.com/articles/nature12506#online-methods
ERR321157	Paired	12937090	36.0047	ERS328756	ERP003612	Healthy	NA	24.5	No	NA	Adult	NA	Urban	Denmark	Europe	https://www.nature.com/articles/nature12506#online-methods
ERR321190	Paired	22178650	36.0096	ERS328772	ERP003612	Healthy	NA	22	No	NA	Adult	NA	Urban	Denmark	Europe	https://www.nature.com/articles/nature12506#online-methods
ERR321197	Paired	18262090	52.9089	ERS328776	ERP003612	Diseased	Obesity	37.5	No	NA	Adult	NA	Urban	Denmark	Europe	https://www.nature.com/articles/nature12506#online-methods
ERR321200	Paired	15180522	39.5532	ERS328777	ERP003612	Diseased	Obesity	30.2	No	NA	Adult	NA	Urban	Denmark	Europe	https://www.nature.com/articles/nature12506#online-methods
ERR321203	Paired	21840350	50.8515	ERS328779	ERP003612	Healthy	NA	28.2	No	NA	Adult	NA	Urban	Denmark	Europe	https://www.nature.com/articles/nature12506#online-methods
ERR321206	Paired	10902006	47.2399	ERS328780	ERP003612	Healthy	NA	20.8	No	NA	Adult	NA	Urban	Denmark	Europe	https://www.nature.com/articles/nature12506#online-methods
ERR321210	Paired	16285656	43.1607	ERS328782	ERP003612	Healthy	NA	29	No	NA	Adult	NA	Urban	Denmark	Europe	https://www.nature.com/articles/nature12506#online-methods
ERR321222	Paired	21631544	53.5489	ERS328788	ERP003612	Healthy	NA	20.5	No	NA	Adult	NA	Urban	Denmark	Europe	https://www.nature.com/articles/nature12506#online-methods
ERR321250	Paired	10362052	69.412	ERS328801	ERP003612	Healthy	NA	23	No	NA	Adult	NA	Urban	Denmark	Europe	https://www.nature.com/articles/nature12506#online-methods
ERR321260	Paired	7729914	69.102	ERS328804	ERP003612	Healthy	NA	28.2	No	NA	Adult	NA	Urban	Denmark	Europe	https://www.nature.com/articles/nature12506#online-methods
ERR321272	Paired	3232686	66.8684	ERS328807	ERP003612	Diseased	Obesity	34.5	No	NA	Adult	NA	Urban	Denmark	Europe	https://www.nature.com/articles/nature12506#online-methods
ERR321302	Paired	6221788	66.3932	ERS328812	ERP003612	Healthy	NA	23.9	No	NA	Adult	NA	Urban	Denmark	Europe	https://www.nature.com/articles/nature12506#online-methods
ERR321334	Paired	34903370	58.9286	ERS328819	ERP003612	Diseased	Obesity	32.5	No	NA	Adult	NA	Urban	Denmark	Europe	https://www.nature.com/articles/nature12506#online-methods
ERR321362	Paired	3398610	66.9874	ERS328824	ERP003612	Diseased	Obesity	31.6	No	NA	Adult	NA	Urban	Denmark	Europe	https://www.nature.com/articles/nature12506#online-methods
ERR321365	Paired	38386694	60.2154	ERS328825	ERP003612	Diseased	Obesity	31.1	No	NA	Adult	NA	Urban	Denmark	Europe	https://www.nature.com/articles/nature12506#online-methods
ERR321394	Paired	35480694	62.932	ERS328833	ERP003612	Diseased	Obesity	30.7	No	NA	Adult	NA	Urban	Denmark	Europe	https://www.nature.com/articles/nature12506#online-methods
ERR321404	Paired	28234850	65.2752	ERS328836	ERP003612	Diseased	Obesity	31.5	No	NA	Adult	NA	Urban	Denmark	Europe	https://www.nature.com/articles/nature12506#online-methods
ERR321407	Paired	8914676	68.4477	ERS328836	ERP003612	Diseased	Obesity	31.5	No	NA	Adult	NA	Urban	Denmark	Europe	https://www.nature.com/articles/nature12506#online-methods
ERR321422	Paired	6605332	69.3906	ERS328840	ERP003612	Diseased	Obesity	32.3	No	NA	Adult	NA	Urban	Denmark	Europe	https://www.nature.com/articles/nature12506#online-methods
ERR321431	Paired	5932576	69.2475	ERS328842	ERP003612	Healthy	NA	28.9	No	NA	Adult	NA	Urban	Denmark	Europe	https://www.nature.com/articles/nature12506#online-methods
ERR321444	Paired	7165494	69.7971	ERS328846	ERP003612	Healthy	NA	22.7	No	NA	Adult	NA	Urban	Denmark	Europe	https://www.nature.com/articles/nature12506#online-methods
ERR321455	Paired	7246320	68.8375	ERS328849	ERP003612	Diseased	Obesity	30.9	No	NA	Adult	NA	Urban	Denmark	Europe	https://www.nature.com/articles/nature12506#online-methods
ERR321522	Paired	62097728	64.9099	ERS328886	ERP003612	Healthy	NA	36.2	No	NA	Adult	NA	Urban	Denmark	Europe	https://www.nature.com/articles/nature12506#online-methods
ERR321536	Paired	7144672	69.7833	ERS328895	ERP003612	Healthy	NA	23.3	No	NA	Adult	NA	Urban	Denmark	Europe	https://www.nature.com/articles/nature12506#online-methods
ERR321543	Paired	72709272	72.3896	ERS328898	ERP003612	Diseased	Obesity	34.8	No	NA	Adult	NA	Urban	Denmark	Europe	https://www.nature.com/articles/nature12506#online-methods
ERR321552	Paired	92978438	80.7447	ERS328905	ERP003612	Healthy	NA	46.6	No	NA	Adult	NA	Urban	Denmark	Europe	https://www.nature.com/articles/nature12506#online-methods
ERR321581	Paired	88737368	82.9596	ERS328933	ERP003612	Healthy	NA	21.2	No	NA	Adult	NA	Urban	Denmark	Europe	https://www.nature.com/articles/nature12506#online-methods
ERR321585	Paired	53387790	82.8637	ERS328937	ERP003612	Healthy	NA	20.3	No	NA	Adult	NA	Urban	Denmark	Europe	https://www.nature.com/articles/nature12506#online-methods
ERR321595	Paired	70581084	85.623	ERS328946	ERP003612	Healthy	NA	33.5	No	NA	Adult	NA	Urban	Denmark	Europe	https://www.nature.com/articles/nature12506#online-methods
ERR321596	Paired	86665870	84.7008	ERS328947	ERP003612	Healthy	NA	37	No	NA	Adult	NA	Urban	Denmark	Europe	https://www.nature.com/articles/nature12506#online-methods
ERR321598	Paired	88756080	84.691	ERS328949	ERP003612	Healthy	NA	34.9	No	NA	Adult	NA	Urban	Denmark	Europe	https://www.nature.com/articles/nature12506#online-methods
ERR321622	Paired	77653994	83.994	ERS328973	ERP003612	Healthy	NA	21.8	No	NA	Adult	NA	Urban	Denmark	Europe	https://www.nature.com/articles/nature12506#online-methods
ERR321638	Paired	94380902	84.5257	ERS328989	ERP003612	Healthy	NA	32.1	No	NA	Adult	NA	Urban	Denmark	Europe	https://www.nature.com/articles/nature12506#online-methods
ERR321646	Paired	88102754	84.2693	ERS328997	ERP003612	Healthy	NA	24	No	NA	Adult	NA	Urban	Denmark	Europe	https://www.nature.com/articles/nature12506#online-methods
ERR321654	Paired	92803704	84.3976	ERS329005	ERP003612	Healthy	NA	23.7	No	NA	Adult	NA	Urban	Denmark	Europe	https://www.nature.com/articles/nature12506#online-methods
ERR414240	Paired	61369446	80.2952	ERS396301	ERP004605	Healthy	NA	NA	NA	NA	Adult	NA	Urban	Denmark	Europe	https://www.nature.com/articles/nbt.2942#methods
ERR414247	Paired	69942540	81.3792	ERS396308	ERP004605	Healthy	NA	NA	NA	NA	Adult	NA	Urban	Denmark	Europe	https://www.nature.com/articles/nbt.2942#methods
ERR414248	Paired	57109494	81.6058	ERS396309	ERP004605	Healthy	NA	NA	NA	NA	Adult	NA	Urban	Denmark	Europe	https://www.nature.com/articles/nbt.2942#methods
ERR414250	Paired	41274392	80.9394	ERS396310	ERP004605	Healthy	NA	NA	NA	NA	Adult	NA	Urban	Denmark	Europe	https://www.nature.com/articles/nbt.2942#methods
ERR414251	Paired	69569648	81.5247	ERS396311	ERP004605	Healthy	NA	NA	NA	NA	Adult	NA	Urban	Denmark	Europe	https://www.nature.com/articles/nbt.2942#methods
ERR414266	Paired	62479900	81.0884	ERS396323	ERP004605	Healthy	NA	NA	NA	NA	Adult	NA	Urban	Denmark	Europe	https://www.nature.com/articles/nbt.2942#methods
ERR414280	Paired	65132064	80.486	ERS396335	ERP004605	Healthy	NA	NA	NA	NA	Adult	NA	Urban	Denmark	Europe	https://www.nature.com/articles/nbt.2942#methods
ERR414290	Paired	74781272	80.9334	ERS396344	ERP004605	Healthy	NA	NA	NA	NA	Adult	NA	Urban	Denmark	Europe	https://www.nature.com/articles/nbt.2942#methods
ERR414292	Paired	63435912	79.9257	ERS396346	ERP004605	Healthy	NA	NA	NA	NA	Adult	NA	Urban	Denmark	Europe	https://www.nature.com/articles/nbt.2942#methods
ERR414296	Paired	53999574	77.2393	ERS396350	ERP004605	Healthy	NA	NA	NA	NA	Adult	NA	Urban	Denmark	Europe	https://www.nature.com/articles/nbt.2942#methods
ERR414297	Paired	62374566	80.4183	ERS396351	ERP004605	Healthy	NA	NA	NA	NA	Adult	NA	Urban	Denmark	Europe	https://www.nature.com/articles/nbt.2942#methods
ERR414310	Paired	70269894	79.4666	ERS396363	ERP004605	Healthy	NA	NA	NA	NA	Adult	NA	Urban	Denmark	Europe	https://www.nature.com/articles/nbt.2942#methods
ERR414336	Paired	60663032	80.5793	ERS396387	ERP004605	Healthy	NA	NA	NA	NA	Adult	NA	Urban	Denmark	Europe	https://www.nature.com/articles/nbt.2942#methods
ERR414348	Paired	65657428	81.1758	ERS396399	ERP004605	Healthy	NA	NA	NA	NA	Adult	NA	Urban	Denmark	Europe	https://www.nature.com/articles/nbt.2942#methods
ERR414363	Paired	52408280	81.7503	ERS396413	ERP004605	Healthy	NA	NA	NA	NA	Adult	NA	Urban	Spain	Europe	https://www.nature.com/articles/nbt.2942#methods
ERR414392	Paired	84567370	80.2292	ERS396442	ERP004605	Healthy	NA	NA	NA	NA	Adult	NA	Urban	Spain	Europe	https://www.nature.com/articles/nbt.2942#methods
ERR414393	Paired	82549318	79.1543	ERS396441	ERP004605	Healthy	NA	NA	NA	NA	Adult	NA	Urban	Spain	Europe	https://www.nature.com/articles/nbt.2942#methods
ERR414415	Paired	44539560	82.4486	ERS396462	ERP004605	Healthy	NA	NA	NA	NA	Adult	NA	Urban	Spain	Europe	https://www.nature.com/articles/nbt.2942#methods
ERR414433	Paired	89139632	83.572	ERS396476	ERP004605	Healthy	NA	NA	NA	NA	Adult	NA	Urban	Spain	Europe	https://www.nature.com/articles/nbt.2942#methods
ERR414444	Paired	82894346	84.5028	ERS396484	ERP004605	Healthy	NA	NA	NA	NA	Adult	NA	Urban	Spain	Europe	https://www.nature.com/articles/nbt.2942#methods
ERR414459	Paired	82309370	83.2452	ERS396499	ERP004605	Healthy	NA	NA	NA	NA	Adult	NA	Urban	Spain	Europe	https://www.nature.com/articles/nbt.2942#methods
ERR414460	Paired	76549116	84.9705	ERS396500	ERP004605	Healthy	NA	NA	NA	NA	Adult	NA	Urban	Spain	Europe	https://www.nature.com/articles/nbt.2942#methods
ERR414462	Paired	73272446	83.0967	ERS396502	ERP004605	Healthy	NA	NA	NA	NA	Adult	NA	Urban	Spain	Europe	https://www.nature.com/articles/nbt.2942#methods
ERR414491	Paired	44244212	81.7902	ERS396530	ERP004605	Healthy	NA	NA	NA	NA	Adult	NA	Urban	Spain	Europe	https://www.nature.com/articles/nbt.2942#methods
ERR414508	Paired	12285720	81.4441	ERS396540	ERP004605	Healthy	NA	NA	NA	NA	Adult	NA	Urban	Spain	Europe	https://www.nature.com/articles/nbt.2942#methods
ERR414509	Paired	32157142	83.1173	ERS396540	ERP004605	Healthy	NA	NA	NA	NA	Adult	NA	Urban	Spain	Europe	https://www.nature.com/articles/nbt.2942#methods
ERR414518	Single	817741	75.0502	ERS396299	ERP004605	Healthy	NA	NA	NA	NA	Adult	NA	Urban	Denmark	Europe	https://www.nature.com/articles/nbt.2942#methods
ERR414519	Single	169661	73.6613	ERS396299	ERP004605	Healthy	NA	NA	NA	NA	Adult	NA	Urban	Denmark	Europe	https://www.nature.com/articles/nbt.2942#methods
ERR414533	Single	1006009	73.8477	ERS396312	ERP004605	Healthy	NA	NA	NA	NA	Adult	NA	Urban	Denmark	Europe	https://www.nature.com/articles/nbt.2942#methods
ERR414536	Single	1164018	74.0502	ERS396314	ERP004605	Healthy	NA	NA	NA	NA	Adult	NA	Urban	Denmark	Europe	https://www.nature.com/articles/nbt.2942#methods
ERR414537	Single	2163277	75.2963	ERS396315	ERP004605	Healthy	NA	NA	NA	NA	Adult	NA	Urban	Denmark	Europe	https://www.nature.com/articles/nbt.2942#methods
ERR414555	Single	937226	73.482	ERS396329	ERP004605	Healthy	NA	NA	NA	NA	Adult	NA	Urban	Denmark	Europe	https://www.nature.com/articles/nbt.2942#methods
ERR414566	Single	623291	73.1218	ERS396340	ERP004605	Healthy	NA	NA	NA	NA	Adult	NA	Urban	Denmark	Europe	https://www.nature.com/articles/nbt.2942#methods
ERR414586	Single	980327	72.8503	ERS396358	ERP004605	Healthy	NA	NA	NA	NA	Adult	NA	Urban	Denmark	Europe	https://www.nature.com/articles/nbt.2942#methods
ERR414595	Single	1278575	69.0267	ERS396367	ERP004605	Healthy	NA	NA	NA	NA	Adult	NA	Urban	Denmark	Europe	https://www.nature.com/articles/nbt.2942#methods
ERR414599	Single	1368192	67.8209	ERS396371	ERP004605	Healthy	NA	NA	NA	NA	Adult	NA	Urban	Denmark	Europe	https://www.nature.com/articles/nbt.2942#methods
ERR414622	Single	1268940	70.8488	ERS396392	ERP004605	Healthy	NA	NA	NA	NA	Adult	NA	Urban	Denmark	Europe	https://www.nature.com/articles/nbt.2942#methods
ERR414629	Single	1081859	71.9551	ERS396399	ERP004605	Healthy	NA	NA	NA	NA	Adult	NA	Urban	Denmark	Europe	https://www.nature.com/articles/nbt.2942#methods
ERR414643	Single	703234	75.9443	ERS396412	ERP004605	Healthy	NA	NA	NA	NA	Adult	NA	Urban	Spain	Europe	https://www.nature.com/articles/nbt.2942#methods
ERR414647	Single	530137	68.9778	ERS396416	ERP004605	Healthy	NA	NA	NA	NA	Adult	NA	Urban	Spain	Europe	https://www.nature.com/articles/nbt.2942#methods
ERR414653	Single	489476	72.8396	ERS396422	ERP004605	Healthy	NA	NA	NA	NA	Adult	NA	Urban	Spain	Europe	https://www.nature.com/articles/nbt.2942#methods
ERR414684	Single	522195	68.4502	ERS396452	ERP004605	Healthy	NA	NA	NA	NA	Adult	NA	Urban	Spain	Europe	https://www.nature.com/articles/nbt.2942#methods
ERR414704	Single	840906	61.7238	ERS396468	ERP004605	Healthy	NA	NA	NA	NA	Adult	NA	Urban	Spain	Europe	https://www.nature.com/articles/nbt.2942#methods
ERR414710	Single	1379964	75.9821	ERS396473	ERP004605	Healthy	NA	NA	NA	NA	Adult	NA	Urban	Spain	Europe	https://www.nature.com/articles/nbt.2942#methods
ERR414717	Single	715314	73.336	ERS396478	ERP004605	Healthy	NA	NA	NA	NA	Adult	NA	Urban	Spain	Europe	https://www.nature.com/articles/nbt.2942#methods
ERR414721	Single	872216	73.395	ERS396480	ERP004605	Healthy	NA	NA	NA	NA	Adult	NA	Urban	Spain	Europe	https://www.nature.com/articles/nbt.2942#methods
ERR414727	Single	1302057	75.5892	ERS396486	ERP004605	Healthy	NA	NA	NA	NA	Adult	NA	Urban	Spain	Europe	https://www.nature.com/articles/nbt.2942#methods
ERR414742	Single	601577	73.4553	ERS396501	ERP004605	Healthy	NA	NA	NA	NA	Adult	NA	Urban	Spain	Europe	https://www.nature.com/articles/nbt.2942#methods
ERR414746	Single	618853	71.5963	ERS396505	ERP004605	Healthy	NA	NA	NA	NA	Adult	NA	Urban	Spain	Europe	https://www.nature.com/articles/nbt.2942#methods
ERR414748	Single	507936	72.121	ERS396507	ERP004605	Healthy	NA	NA	NA	NA	Adult	NA	Urban	Spain	Europe	https://www.nature.com/articles/nbt.2942#methods
ERR414755	Single	556141	78.022	ERS396514	ERP004605	Healthy	NA	NA	NA	NA	Adult	NA	Urban	Spain	Europe	https://www.nature.com/articles/nbt.2942#methods
ERR414767	Single	708996	78.6396	ERS396526	ERP004605	Healthy	NA	NA	NA	NA	Adult	NA	Urban	Spain	Europe	https://www.nature.com/articles/nbt.2942#methods
ERR478976	Paired	14984998	85.4506	ERS436788	ERP005534	Healthy	NA	23	NA	61	Adult	Male	Urban	France	Europe	http://msb.embopress.org/content/10/11/766
ERR479046	Paired	18154576	86.4869	ERS436774	ERP005534	Healthy	NA	24	NA	61	Adult	Female	Urban	France	Europe	http://msb.embopress.org/content/10/11/766
ERR479051	Paired	20543798	85.634	ERS436647	ERP005534	Healthy	NA	26	NA	54	Adult	Male	Urban	France	Europe	http://msb.embopress.org/content/10/11/766
ERR479065	Paired	23558018	81.8749	ERS436699	ERP005534	Diseased	CRC	25	NA	63	Adult	Male	Urban	France	Europe	http://msb.embopress.org/content/10/11/766
ERR479069	Paired	21950284	86.0075	ERS436667	ERP005534	Diseased	Adenoma	29	NA	62	Adult	Male	Urban	France	Europe	http://msb.embopress.org/content/10/11/766
ERR479088	Paired	3144582	78.9461	ERS436700	ERP005534	Diseased	Adenoma	27	NA	60	Adult	Male	Urban	France	Europe	http://msb.embopress.org/content/10/11/766
ERR479089	Paired	3062866	79.8249	ERS436700	ERP005534	Diseased	Adenoma	27	NA	60	Adult	Male	Urban	France	Europe	http://msb.embopress.org/content/10/11/766
ERR479121	Paired	16746964	85.5665	ERS436772	ERP005534	Healthy	NA	27	NA	63	Adult	Female	Urban	France	Europe	http://msb.embopress.org/content/10/11/766
ERR479137	Paired	20029558	81.5313	ERS436709	ERP005534	Diseased	Adenoma	21	NA	59	Adult	Female	Urban	France	Europe	http://msb.embopress.org/content/10/11/766
ERR479157	Paired	17289446	86.4078	ERS436795	ERP005534	Healthy	NA	20	NA	62	Adult	Female	Urban	France	Europe	http://msb.embopress.org/content/10/11/766
ERR479190	Paired	10018460	84.7577	ERS436763	ERP005534	Diseased	Adenoma	23	NA	52	Adult	Female	Urban	France	Europe	http://msb.embopress.org/content/10/11/766
ERR479193	Paired	16104150	83.3761	ERS436665	ERP005534	Diseased	CRC	21	NA	62	Adult	Female	Urban	France	Europe	http://msb.embopress.org/content/10/11/766
ERR479218	Paired	21630510	81.1671	ERS436706	ERP005534	Diseased	Adenoma	28	NA	64	Adult	Male	Urban	France	Europe	http://msb.embopress.org/content/10/11/766
ERR479220	Paired	12510486	84.6119	ERS436761	ERP005534	Diseased	CRC	25	NA	53	Adult	Male	Urban	France	Europe	http://msb.embopress.org/content/10/11/766
ERR479254	Paired	115075578	78.8958	ERS436712	ERP005534	Diseased	CRC	23	NA	56	Adult	Female	Urban	France	Europe	http://msb.embopress.org/content/10/11/766
ERR479271	Paired	21244070	88.2824	ERS436670	ERP005534	Healthy	NA	23	NA	63	Adult	Female	Urban	France	Europe	http://msb.embopress.org/content/10/11/766
ERR479281	Paired	17854800	85.3115	ERS436752	ERP005534	Diseased	Adenoma	24	NA	55	Adult	Male	Urban	France	Europe	http://msb.embopress.org/content/10/11/766
ERR479402	Paired	11603304	84.4205	ERS436737	ERP005534	Healthy	NA	24	NA	52	Adult	Male	Urban	France	Europe	http://msb.embopress.org/content/10/11/766
ERR479441	Paired	13013378	88.121	ERS436835	ERP005534	Diseased	CRC	25	NA	63	Adult	Male	Urban	Germany	Europe	http://msb.embopress.org/content/10/11/766
ERR479445	Paired	14540848	84.6609	ERS436819	ERP005534	Diseased	CRC	32	NA	53	Adult	Female	Urban	Germany	Europe	http://msb.embopress.org/content/10/11/766
ERR479457	Paired	19250462	86.0891	ERS436829	ERP005534	Diseased	CRC	22	NA	62	Adult	Male	Urban	Germany	Europe	http://msb.embopress.org/content/10/11/766
ERR479458	Paired	18977736	86.2223	ERS436829	ERP005534	Diseased	CRC	22	NA	62	Adult	Male	Urban	Germany	Europe	http://msb.embopress.org/content/10/11/766
ERR479491	Paired	14468134	88.118	ERS436811	ERP005534	Diseased	CRC	24	NA	59	Adult	Male	Urban	Germany	Europe	http://msb.embopress.org/content/10/11/766
ERR479498	Paired	18214752	87.4824	ERS436810	ERP005534	Diseased	CRC	32	NA	58	Adult	Female	Urban	Germany	Europe	http://msb.embopress.org/content/10/11/766
ERR479512	Paired	16405220	84.9492	ERS436824	ERP005534	Diseased	CRC	28	NA	51	Adult	Male	Urban	Germany	Europe	http://msb.embopress.org/content/10/11/766
ERR479543	Paired	16847028	90.8901	ERS436802	ERP005534	Diseased	CRC	31	NA	53	Adult	Female	Urban	Germany	Europe	http://msb.embopress.org/content/10/11/766
ERR479578	Paired	17977722	88.9832	ERS436840	ERP005534	Healthy	NA	31	NA	30	Adult	Male	Urban	Germany	Europe	http://msb.embopress.org/content/10/11/766
ERR479596	Paired	23178466	83.6546	ERS436841	ERP005534	Healthy	NA	25	NA	37	Adult	Male	Urban	Germany	Europe	http://msb.embopress.org/content/10/11/766
ERR504977	Paired	33057152	83.0515	ERS455614	ERP004605	Healthy	NA	NA	NA	NA	Adult	NA	Urban	China	Asia	https://www.nature.com/articles/nbt.2942#methods
ERR504981	Single	431619	68.7782	ERS455612	ERP004605	Healthy	NA	NA	NA	NA	Adult	NA	Urban	China	Asia	https://www.nature.com/articles/nbt.2942#methods
ERR504983	Single	559455	73.2675	ERS455614	ERP004605	Healthy	NA	NA	NA	NA	Adult	NA	Urban	China	Asia	https://www.nature.com/articles/nbt.2942#methods
ERR504986	Single	14783534	81.062	ERS455617	ERP004605	Healthy	NA	NA	NA	NA	Adult	NA	Urban	China	Asia	https://www.nature.com/articles/nbt.2942#methods
ERR525795	Paired	48236618	94.1378	ERS473130	ERP005989	Healthy	NA	NA	NA	NA	Adult	Female	Urban	Denmark	Europe	https://www.sciencedirect.com/science/article/pii/S1931312815001626?via%3Dihub#bib21
ERR525815	Paired	41783304	93.8049	ERS473150	ERP005989	Healthy	NA	NA	NA	NA	Adult	Female	Urban	Denmark	Europe	https://www.sciencedirect.com/science/article/pii/S1931312815001626?via%3Dihub#bib21
ERR525823	Paired	42085064	97.2167	ERS473158	ERP005989	Healthy	NA	NA	NA	NA	Adult	Female	Urban	Denmark	Europe	https://www.sciencedirect.com/science/article/pii/S1931312815001626?via%3Dihub#bib21
ERR525948	Paired	36040090	89.4296	ERS473283	ERP005989	Healthy	NA	NA	NA	NA	Adult	Female	Urban	Denmark	Europe	https://www.sciencedirect.com/science/article/pii/S1931312815001626?via%3Dihub#bib21
ERR636385	Paired	181279012	97.6677	ERS554228	ERP007090	Healthy	NA	NA	No	28	Adult	Male	Urban	Sweden	Europe	https://aac.asm.org/content/59/10/6551
ERR636386	Paired	152810790	96.9682	ERS554229	ERP007090	Healthy	NA	NA	No	28	Adult	Male	Urban	Sweden	Europe	https://aac.asm.org/content/59/10/6551
ERR636400	Paired	86655586	93.13	ERS554243	ERP007090	Healthy	NA	NA	No	29	Adult	Female	Urban	Sweden	Europe	https://aac.asm.org/content/59/10/6551
ERR636401	Paired	329997912	92.3843	ERS554244	ERP007090	Healthy	NA	NA	No	24	Adult	Female	Urban	Sweden	Europe	https://aac.asm.org/content/59/10/6551
ERR688475	Single	1759962	72.7697	ERS608488	ERP008729	Healthy	NA	22.1	NA	62	Adult	Female	Urban	Austria	Europe	https://www.nature.com/articles/ncomms7528
ERR688486	Single	1129482	85.4982	ERS608551	ERP008729	Diseased	Adenoma	27.02	NA	58	Adult	Male	Urban	Austria	Europe	https://www.nature.com/articles/ncomms7528
ERR688488	Single	804754	80.9778	ERS608610	ERP008729	Diseased	CRC	25.73	NA	52	Adult	Male	Urban	Austria	Europe	https://www.nature.com/articles/ncomms7528
ERR688567	Paired	46065570	93.0729	ERS608604	ERP008729	Diseased	CRC	27.34	No	54	Adult	Male	Urban	Austria	Europe	https://www.nature.com/articles/ncomms7528
ERR688582	Paired	65397882	92.6033	ERS608576	ERP008729	Diseased	CRC	30.08	No	60	Adult	Female	Urban	Austria	Europe	https://www.nature.com/articles/ncomms7528
ERR688633	Paired	64807446	91.1872	ERS608551	ERP008729	Diseased	Adenoma	27.02	No	58	Adult	Male	Urban	Austria	Europe	https://www.nature.com/articles/ncomms7528
ERR688645	Paired	63512226	92.7895	ERS608532	ERP008729	Diseased	Adenoma	29.2	No	59	Adult	Female	Urban	Austria	Europe	https://www.nature.com/articles/ncomms7528
ERR710423	Single	493626	86.1525	ERS631833	ERP008729	Healthy	NA	22.65	NA	43	Adult	Female	Urban	Austria	Europe	https://www.nature.com/articles/ncomms7528
ERR710432	Paired	50809444	94.4611	ERS631833	ERP008729	Healthy	NA	22.65	No	43	Adult	Female	Urban	Austria	Europe	https://www.nature.com/articles/ncomms7528
ERR866565	Paired	8371896	97.5478	ERS714113	ERP010229	Healthy	NA	NA	NA	NA	Adult	NA	Urban	Bangladesh	Asia	http://mbio.asm.org/content/6/3/e00381-15.full
ERR866573	Paired	940832	98.9292	ERS714121	ERP010229	Healthy	NA	NA	NA	NA	Adult	NA	Urban	Bangladesh	Asia	http://mbio.asm.org/content/6/3/e00381-15.full
ERR866581	Paired	443104	98.8974	ERS714129	ERP010229	Healthy	NA	NA	NA	NA	Adult	NA	Urban	Bangladesh	Asia	http://mbio.asm.org/content/6/3/e00381-15.full
ERR912002	Paired	64526284	98.5634	ERS746759	ERP010700	Healthy	NA	23	NA	63	Adult	Female	Urban	United Kingdom	Europe	http://www.cell.com/cell-systems/abstract/S2405-4712(16)30323-4
ERR912024	Paired	54476772	98.2813	ERS746781	ERP010700	Healthy	NA	28	NA	56	Adult	Female	Urban	United Kingdom	Europe	http://www.cell.com/cell-systems/abstract/S2405-4712(16)30323-4
ERR912060	Paired	64258274	97.7844	ERS746817	ERP010700	Healthy	NA	28	NA	64	Adult	Female	Urban	United Kingdom	Europe	http://www.cell.com/cell-systems/abstract/S2405-4712(16)30323-4
ERR912062	Paired	82079700	97.7493	ERS746819	ERP010700	Healthy	NA	23	NA	62	Adult	Female	Urban	United Kingdom	Europe	http://www.cell.com/cell-systems/abstract/S2405-4712(16)30323-4
ERR912144	Paired	87224706	98.3899	ERS746901	ERP010700	Healthy	NA	33	NA	61	Adult	Female	Urban	United Kingdom	Europe	http://www.cell.com/cell-systems/abstract/S2405-4712(16)30323-4
ERR912195	Paired	65631184	98.5491	ERS746952	ERP010700	Healthy	NA	30	NA	64	Adult	Female	Urban	United Kingdom	Europe	http://www.cell.com/cell-systems/abstract/S2405-4712(16)30323-4
ERR912202	Paired	63453180	98.1328	ERS746959	ERP010700	Healthy	NA	25	NA	42	Adult	Female	Urban	United Kingdom	Europe	http://www.cell.com/cell-systems/abstract/S2405-4712(16)30323-4
SRR1761689	Paired	37016178	91.4854	SRS820597	SRP052307	Healthy	NA	25.92	NA	50	Adult	Female	Urban	United States	North America	https://www.nature.com/articles/ncomms7505
SRR1761730	Single	839747	86.6698	SRS820580	SRP052307	Healthy	NA	19.53	NA	26	Adult	Female	Rural	Peru	South America	https://www.nature.com/articles/ncomms7505
SRR1761756	Single	4286361	52.7651	SRS820606	SRP052307	Healthy	NA	NA	NA	30	Adult	Male	Rural	Peru	South America	https://www.nature.com/articles/ncomms7505
SRR1930177	Paired	11004068	99.4309	SRS883037	SRP056480	Healthy	NA	NA	NA	30	Adult	Male	Rural	United Republic of Tanzania	Africa	https://www.sciencedirect.com/science/article/pii/S0960982215005370?via%3Dihub
SRR2155174	Paired	18286140	97.5148	SRS1027998	SRP062282	Diseased	Obesity	NA	No	NA	Adult	NA	Urban	Germany	Europe	http://journals.plos.org/plosone/article?id=10.1371/journal.pone.0149564
SRR2155323	Paired	10002186	98.785	SRS1028143	SRP062282	Healthy	NA	NA	No	NA	Adult	NA	Urban	Germany	Europe	http://journals.plos.org/plosone/article?id=10.1371/journal.pone.0149564
SRR2155385	Paired	16926616	97.3797	SRS1028287	SRP062282	Healthy	NA	NA	No	NA	Adult	NA	Urban	Germany	Europe	http://journals.plos.org/plosone/article?id=10.1371/journal.pone.0149564
SRR2187649	Paired	5048666	95.1633	SRS475534	SRP029441	NA	NA	NA	NA	35	Adult	Female	Rural	Fiji	Oceania	https://www.nature.com/articles/nbt.3329#methods
SRR2187653	Paired	5240206	94.587	SRS475549	SRP029441	NA	NA	NA	NA	49	Adult	Female	Rural	Fiji	Oceania	https://www.nature.com/articles/nbt.3329#methods
SRR2187959	Paired	4449810	95.0201	SRS476141	SRP029441	NA	NA	NA	NA	38	Adult	Male	Rural	Fiji	Oceania	https://www.nature.com/articles/nbt.3329#methods
SRR2188420	Paired	3465392	93.9511	SRS476155	SRP029441	NA	NA	NA	NA	49	Adult	Male	Rural	Fiji	Oceania	https://www.nature.com/articles/nbt.3329#methods
SRR2188488	Paired	4427950	95.3517	SRS476191	SRP029441	NA	NA	NA	NA	38	Adult	Male	Rural	Fiji	Oceania	https://www.nature.com/articles/nbt.3329#methods
SRR2188725	Paired	5435366	91.8366	SRS475667	SRP029441	NA	NA	NA	NA	62	Adult	Female	Rural	Fiji	Oceania	https://www.nature.com/articles/nbt.3329#methods
SRR2188743	Paired	5908568	95.0892	SRS475933	SRP029441	NA	NA	NA	NA	39	Adult	Female	Rural	Fiji	Oceania	https://www.nature.com/articles/nbt.3329#methods
SRR2188750	Paired	5143822	94.5402	SRS475594	SRP029441	NA	NA	NA	NA	48	Adult	Female	Rural	Fiji	Oceania	https://www.nature.com/articles/nbt.3329#methods
SRR2188753	Paired	5027240	94.7189	SRS475594	SRP029441	NA	NA	NA	NA	48	Adult	Female	Rural	Fiji	Oceania	https://www.nature.com/articles/nbt.3329#methods
SRR2188757	Paired	5607222	94.8253	SRS475698	SRP029441	NA	NA	NA	NA	22	Adult	Male	Rural	Fiji	Oceania	https://www.nature.com/articles/nbt.3329#methods
SRR2188770	Paired	5088358	95.0186	SRS475594	SRP029441	NA	NA	NA	NA	48	Adult	Female	Rural	Fiji	Oceania	https://www.nature.com/articles/nbt.3329#methods
SRR2188984	Paired	5815460	92.7876	SRS475933	SRP029441	NA	NA	NA	NA	39	Adult	Female	Rural	Fiji	Oceania	https://www.nature.com/articles/nbt.3329#methods
SRR2189047	Paired	5631370	95.2055	SRS475698	SRP029441	NA	NA	NA	NA	22	Adult	Male	Rural	Fiji	Oceania	https://www.nature.com/articles/nbt.3329#methods
SRR2189871	Paired	4969880	95.0302	SRS475981	SRP029441	NA	NA	NA	NA	27	Adult	Female	Rural	Fiji	Oceania	https://www.nature.com/articles/nbt.3329#methods
SRR2189882	Paired	4914068	95.0641	SRS475549	SRP029441	NA	NA	NA	NA	49	Adult	Female	Rural	Fiji	Oceania	https://www.nature.com/articles/nbt.3329#methods
SRR2189897	Paired	4948500	94.9196	SRS475981	SRP029441	NA	NA	NA	NA	27	Adult	Female	Rural	Fiji	Oceania	https://www.nature.com/articles/nbt.3329#methods
SRR2191086	Paired	5474696	92.3513	SRS476094	SRP029441	NA	NA	NA	NA	19	Adult	Female	Rural	Fiji	Oceania	https://www.nature.com/articles/nbt.3329#methods
SRR2191113	Paired	4656630	95.5025	SRS475994	SRP029441	NA	NA	NA	NA	63	Adult	Male	Rural	Fiji	Oceania	https://www.nature.com/articles/nbt.3329#methods
SRR2191135	Paired	573478	94.0626	SRS475624	SRP029441	NA	NA	NA	NA	42	Adult	Female	Rural	Fiji	Oceania	https://www.nature.com/articles/nbt.3329#methods
SRR2191146	Paired	4665494	94.9355	SRS475994	SRP029441	NA	NA	NA	NA	63	Adult	Male	Rural	Fiji	Oceania	https://www.nature.com/articles/nbt.3329#methods
SRR2191173	Paired	5231124	92.3131	SRS475567	SRP029441	NA	NA	NA	NA	36	Adult	Female	Rural	Fiji	Oceania	https://www.nature.com/articles/nbt.3329#methods
SRR2191444	Paired	3663418	95.0647	SRS476519	SRP029441	NA	NA	NA	NA	31	Adult	Male	Rural	Fiji	Oceania	https://www.nature.com/articles/nbt.3329#methods
SRR2191446	Paired	2815022	93.9239	SRS475546	SRP029441	NA	NA	NA	NA	40	Adult	Male	Rural	Fiji	Oceania	https://www.nature.com/articles/nbt.3329#methods
SRR2191471	Paired	5157224	92.3409	SRS475987	SRP029441	NA	NA	NA	NA	61	Adult	Female	Rural	Fiji	Oceania	https://www.nature.com/articles/nbt.3329#methods
SRR2191480	Paired	6127784	90.929	SRS475993	SRP029441	NA	NA	NA	NA	34	Adult	Female	Rural	Fiji	Oceania	https://www.nature.com/articles/nbt.3329#methods
SRR2191486	Paired	5544174	94.647	SRS476094	SRP029441	NA	NA	NA	NA	19	Adult	Female	Rural	Fiji	Oceania	https://www.nature.com/articles/nbt.3329#methods
SRR2191488	Paired	5824804	92.3397	SRS475993	SRP029441	NA	NA	NA	NA	34	Adult	Female	Rural	Fiji	Oceania	https://www.nature.com/articles/nbt.3329#methods
SRR2191489	Paired	4710978	94.8756	SRS475627	SRP029441	NA	NA	NA	NA	25	Adult	Male	Rural	Fiji	Oceania	https://www.nature.com/articles/nbt.3329#methods
SRR2191925	Paired	5097208	91.2359	SRS475958	SRP029441	NA	NA	NA	NA	47	Adult	Female	Rural	Fiji	Oceania	https://www.nature.com/articles/nbt.3329#methods
SRR2191928	Paired	4789026	95.0348	SRS476293	SRP029441	NA	NA	NA	NA	41	Adult	Female	Rural	Fiji	Oceania	https://www.nature.com/articles/nbt.3329#methods
SRR2191929	Paired	4773814	94.6722	SRS476293	SRP029441	NA	NA	NA	NA	41	Adult	Female	Rural	Fiji	Oceania	https://www.nature.com/articles/nbt.3329#methods
SRR2191937	Paired	4798300	94.9285	SRS476293	SRP029441	NA	NA	NA	NA	41	Adult	Female	Rural	Fiji	Oceania	https://www.nature.com/articles/nbt.3329#methods
SRR2191957	Paired	5344070	94.6949	SRS475666	SRP029441	NA	NA	NA	NA	41	Adult	Female	Rural	Fiji	Oceania	https://www.nature.com/articles/nbt.3329#methods
SRR2192729	Paired	5514502	94.9097	SRS476153	SRP029441	NA	NA	NA	NA	37	Adult	Female	Rural	Fiji	Oceania	https://www.nature.com/articles/nbt.3329#methods
SRR2192748	Paired	552370	94.3114	SRS475624	SRP029441	NA	NA	NA	NA	42	Adult	Female	Rural	Fiji	Oceania	https://www.nature.com/articles/nbt.3329#methods
SRR2193320	Paired	5013348	95.0015	SRS475987	SRP029441	NA	NA	NA	NA	61	Adult	Female	Rural	Fiji	Oceania	https://www.nature.com/articles/nbt.3329#methods
SRR2193429	Paired	4854336	94.9433	SRS475534	SRP029441	NA	NA	NA	NA	35	Adult	Female	Rural	Fiji	Oceania	https://www.nature.com/articles/nbt.3329#methods
SRR2193439	Paired	4220740	94.7904	SRS475682	SRP029441	NA	NA	NA	NA	50	Adult	Male	Rural	Fiji	Oceania	https://www.nature.com/articles/nbt.3329#methods
SRR2193440	Paired	4420204	94.8011	SRS475575	SRP029441	NA	NA	NA	NA	52	Adult	Female	Rural	Fiji	Oceania	https://www.nature.com/articles/nbt.3329#methods
SRR2193531	Paired	5124644	92.4935	SRS475545	SRP029441	NA	NA	NA	NA	42	Adult	Female	Rural	Fiji	Oceania	https://www.nature.com/articles/nbt.3329#methods
SRR2193543	Paired	4351334	95.3012	SRS476192	SRP029441	NA	NA	NA	NA	33	Adult	Female	Rural	Fiji	Oceania	https://www.nature.com/articles/nbt.3329#methods
SRR2193573	Paired	6940138	94.9997	SRS475703	SRP029441	NA	NA	NA	NA	25	Adult	Female	Rural	Fiji	Oceania	https://www.nature.com/articles/nbt.3329#methods
SRR2193575	Paired	4186882	95.4419	SRS475944	SRP029441	NA	NA	NA	NA	42	Adult	Male	Rural	Fiji	Oceania	https://www.nature.com/articles/nbt.3329#methods
SRR2193665	Paired	4645062	95.0795	SRS475929	SRP029441	NA	NA	NA	NA	57	Adult	Male	Rural	Fiji	Oceania	https://www.nature.com/articles/nbt.3329#methods
SRR2193820	Paired	4818678	94.8951	SRS476269	SRP029441	NA	NA	NA	NA	59	Adult	Female	Rural	Fiji	Oceania	https://www.nature.com/articles/nbt.3329#methods
SRR2193824	Paired	5113470	94.7516	SRS476100	SRP029441	NA	NA	NA	NA	56	Adult	Male	Rural	Fiji	Oceania	https://www.nature.com/articles/nbt.3329#methods
SRR2193857	Paired	4124890	94.2429	SRS475692	SRP029441	NA	NA	NA	NA	36	Adult	Female	Rural	Fiji	Oceania	https://www.nature.com/articles/nbt.3329#methods
SRR2193878	Paired	4448430	94.3686	SRS475575	SRP029441	NA	NA	NA	NA	52	Adult	Female	Rural	Fiji	Oceania	https://www.nature.com/articles/nbt.3329#methods
SRR2193927	Paired	4918682	94.905	SRS475684	SRP029441	NA	NA	NA	NA	23	Adult	Female	Rural	Fiji	Oceania	https://www.nature.com/articles/nbt.3329#methods
SRR2193941	Paired	4871288	95.2449	SRS476114	SRP029441	NA	NA	NA	NA	20	Adult	Female	Rural	Fiji	Oceania	https://www.nature.com/articles/nbt.3329#methods
SRR2193979	Paired	4357942	94.7333	SRS475690	SRP029441	NA	NA	NA	NA	62	Adult	Male	Rural	Fiji	Oceania	https://www.nature.com/articles/nbt.3329#methods
SRR2194041	Paired	5104132	95.4054	SRS475667	SRP029441	NA	NA	NA	NA	62	Adult	Female	Rural	Fiji	Oceania	https://www.nature.com/articles/nbt.3329#methods
SRR2194043	Paired	5727824	94.3153	SRS476153	SRP029441	NA	NA	NA	NA	37	Adult	Female	Rural	Fiji	Oceania	https://www.nature.com/articles/nbt.3329#methods
SRR2194534	Paired	4474884	95.1725	SRS475673	SRP029441	NA	NA	NA	NA	41	Adult	Male	Rural	Fiji	Oceania	https://www.nature.com/articles/nbt.3329#methods
SRR2194582	Paired	5164138	94.5484	SRS476187	SRP029441	NA	NA	NA	NA	44	Adult	Male	Rural	Fiji	Oceania	https://www.nature.com/articles/nbt.3329#methods
SRR2194593	Paired	5300810	94.7771	SRS476019	SRP029441	NA	NA	NA	NA	26	Adult	Male	Rural	Fiji	Oceania	https://www.nature.com/articles/nbt.3329#methods
SRR2194603	Paired	4321796	94.8712	SRS475690	SRP029441	NA	NA	NA	NA	62	Adult	Male	Rural	Fiji	Oceania	https://www.nature.com/articles/nbt.3329#methods
SRR2194604	Paired	3656848	94.3287	SRS476097	SRP029441	NA	NA	NA	NA	54	Adult	Female	Rural	Fiji	Oceania	https://www.nature.com/articles/nbt.3329#methods
SRR2194638	Paired	5074578	94.9852	SRS475989	SRP029441	NA	NA	NA	NA	45	Adult	Female	Rural	Fiji	Oceania	https://www.nature.com/articles/nbt.3329#methods
SRR2194846	Paired	4741602	95.0935	SRS475929	SRP029441	NA	NA	NA	NA	57	Adult	Male	Rural	Fiji	Oceania	https://www.nature.com/articles/nbt.3329#methods
SRR2194861	Paired	4561838	94.5338	SRS475958	SRP029441	NA	NA	NA	NA	47	Adult	Female	Rural	Fiji	Oceania	https://www.nature.com/articles/nbt.3329#methods
SRR2194865	Paired	10310630	94.1489	SRS476098	SRP029441	NA	NA	NA	NA	22	Adult	Female	Rural	Fiji	Oceania	https://www.nature.com/articles/nbt.3329#methods
SRR2194879	Paired	4924922	94.9887	SRS475920	SRP029441	NA	NA	NA	NA	45	Adult	Male	Rural	Fiji	Oceania	https://www.nature.com/articles/nbt.3329#methods
SRR2194899	Paired	4591740	95.1145	SRS475929	SRP029441	NA	NA	NA	NA	57	Adult	Male	Rural	Fiji	Oceania	https://www.nature.com/articles/nbt.3329#methods
SRR2194920	Paired	5196990	93.9454	SRS476187	SRP029441	NA	NA	NA	NA	44	Adult	Male	Rural	Fiji	Oceania	https://www.nature.com/articles/nbt.3329#methods
SRR2194988	Paired	5319848	94.7537	SRS476164	SRP029441	NA	NA	NA	NA	33	Adult	Female	Rural	Fiji	Oceania	https://www.nature.com/articles/nbt.3329#methods
SRR2195841	Paired	4658420	91.2318	SRS476191	SRP029441	NA	NA	NA	NA	38	Adult	Male	Rural	Fiji	Oceania	https://www.nature.com/articles/nbt.3329#methods
SRR2195869	Paired	3370712	88.955	SRS476155	SRP029441	NA	NA	NA	NA	49	Adult	Male	Rural	Fiji	Oceania	https://www.nature.com/articles/nbt.3329#methods
SRR2195875	Paired	4615556	92.6399	SRS476191	SRP029441	NA	NA	NA	NA	38	Adult	Male	Rural	Fiji	Oceania	https://www.nature.com/articles/nbt.3329#methods
SRR2195910	Paired	3565910	90.8413	SRS476155	SRP029441	NA	NA	NA	NA	49	Adult	Male	Rural	Fiji	Oceania	https://www.nature.com/articles/nbt.3329#methods
SRR2198951	Paired	4432588	94.4784	SRS476121	SRP029441	NA	NA	NA	NA	52	Adult	Male	Rural	Fiji	Oceania	https://www.nature.com/articles/nbt.3329#methods
SRR2198954	Paired	4998680	95.3838	SRS475920	SRP029441	NA	NA	NA	NA	45	Adult	Male	Rural	Fiji	Oceania	https://www.nature.com/articles/nbt.3329#methods
SRR2198972	Paired	5185798	94.8839	SRS476188	SRP029441	NA	NA	NA	NA	57	Adult	Male	Rural	Fiji	Oceania	https://www.nature.com/articles/nbt.3329#methods
SRR2199256	Paired	5315074	91.6369	SRS476188	SRP029441	NA	NA	NA	NA	57	Adult	Male	Rural	Fiji	Oceania	https://www.nature.com/articles/nbt.3329#methods
SRR2199452	Paired	4748294	94.5969	SRS476143	SRP029441	NA	NA	NA	NA	48	Adult	Male	Rural	Fiji	Oceania	https://www.nature.com/articles/nbt.3329#methods
SRR2199528	Paired	5258024	94.5024	SRS476153	SRP029441	NA	NA	NA	NA	37	Adult	Female	Rural	Fiji	Oceania	https://www.nature.com/articles/nbt.3329#methods
SRR2199638	Paired	4871882	95.0582	SRS476188	SRP029441	NA	NA	NA	NA	57	Adult	Male	Rural	Fiji	Oceania	https://www.nature.com/articles/nbt.3329#methods
SRR2199672	Paired	5105498	92.2115	SRS476120	SRP029441	NA	NA	NA	NA	61	Adult	Male	Rural	Fiji	Oceania	https://www.nature.com/articles/nbt.3329#methods
SRR2199679	Paired	5145152	94.7566	SRS476120	SRP029441	NA	NA	NA	NA	61	Adult	Male	Rural	Fiji	Oceania	https://www.nature.com/articles/nbt.3329#methods
SRR2220822	Paired	6739222	95.6955	SRS476034	SRP029441	NA	NA	NA	NA	20	Adult	Female	Rural	Fiji	Oceania	https://www.nature.com/articles/nbt.3329#methods
SRR2220831	Paired	6645098	95.7801	SRS476034	SRP029441	NA	NA	NA	NA	20	Adult	Female	Rural	Fiji	Oceania	https://www.nature.com/articles/nbt.3329#methods
SRR2220879	Paired	5528228	95.2459	SRS475565	SRP029441	NA	NA	NA	NA	26	Adult	Female	Rural	Fiji	Oceania	https://www.nature.com/articles/nbt.3329#methods
SRR2221429	Paired	5640590	94.916	SRS475565	SRP029441	NA	NA	NA	NA	26	Adult	Female	Rural	Fiji	Oceania	https://www.nature.com/articles/nbt.3329#methods
SRR2221432	Paired	5516680	95.2269	SRS475565	SRP029441	NA	NA	NA	NA	26	Adult	Female	Rural	Fiji	Oceania	https://www.nature.com/articles/nbt.3329#methods
SRR2222181	Paired	5670612	94.8369	SRS476159	SRP029441	NA	NA	NA	NA	36	Adult	Female	Rural	Fiji	Oceania	https://www.nature.com/articles/nbt.3329#methods
SRR2222622	Paired	5267972	95.9534	SRS476291	SRP029441	NA	NA	NA	NA	22	Adult	Female	Rural	Fiji	Oceania	https://www.nature.com/articles/nbt.3329#methods
SRR2222807	Paired	5902080	95.582	SRS475997	SRP029441	NA	NA	NA	NA	30	Adult	Female	Rural	Fiji	Oceania	https://www.nature.com/articles/nbt.3329#methods
SRR2222820	Paired	4306640	95.1491	SRS475990	SRP029441	NA	NA	NA	NA	39	Adult	Male	Rural	Fiji	Oceania	https://www.nature.com/articles/nbt.3329#methods
SRR2222826	Paired	5604452	95.4667	SRS476489	SRP029441	NA	NA	NA	NA	33	Adult	Female	Rural	Fiji	Oceania	https://www.nature.com/articles/nbt.3329#methods
SRR2222890	Paired	4346678	96.3615	SRS476295	SRP029441	NA	NA	NA	NA	34	Adult	Female	Rural	Fiji	Oceania	https://www.nature.com/articles/nbt.3329#methods
SRR2225611	Paired	4540004	94.9773	SRS475920	SRP029441	NA	NA	NA	NA	45	Adult	Male	Rural	Fiji	Oceania	https://www.nature.com/articles/nbt.3329#methods
SRR2225698	Paired	6177888	95.1785	SRS475695	SRP029441	NA	NA	NA	NA	21	Adult	Female	Rural	Fiji	Oceania	https://www.nature.com/articles/nbt.3329#methods
SRR2225822	Paired	5187276	95.255	SRS475572	SRP029441	NA	NA	NA	NA	32	Adult	Male	Rural	Fiji	Oceania	https://www.nature.com/articles/nbt.3329#methods
SRR2225828	Paired	5813776	95.216	SRS476271	SRP029441	NA	NA	NA	NA	59	Adult	Male	Rural	Fiji	Oceania	https://www.nature.com/articles/nbt.3329#methods
SRR2227576	Paired	4409512	96.7819	SRS476114	SRP029441	NA	NA	NA	NA	20	Adult	Female	Rural	Fiji	Oceania	https://www.nature.com/articles/nbt.3329#methods
SRR2227649	Paired	5777852	95.206	SRS475625	SRP029441	NA	NA	NA	NA	20	Adult	Female	Rural	Fiji	Oceania	https://www.nature.com/articles/nbt.3329#methods
SRR2227739	Paired	5480246	95.081	SRS476278	SRP029441	NA	NA	NA	NA	21	Adult	Female	Rural	Fiji	Oceania	https://www.nature.com/articles/nbt.3329#methods
SRR2227992	Paired	5313934	94.4251	SRS476037	SRP029441	NA	NA	NA	NA	23	Adult	Male	Rural	Fiji	Oceania	https://www.nature.com/articles/nbt.3329#methods
SRR2228040	Paired	5249066	94.6106	SRS476037	SRP029441	NA	NA	NA	NA	23	Adult	Male	Rural	Fiji	Oceania	https://www.nature.com/articles/nbt.3329#methods
SRR2228045	Paired	4095900	95.6323	SRS476163	SRP029441	NA	NA	NA	NA	37	Adult	Female	Rural	Fiji	Oceania	https://www.nature.com/articles/nbt.3329#methods
SRR2228226	Paired	3249940	97.5398	SRS476119	SRP029441	NA	NA	NA	NA	39	Adult	Female	Rural	Fiji	Oceania	https://www.nature.com/articles/nbt.3329#methods
SRR2228274	Paired	5170112	96.1577	SRS476103	SRP029441	NA	NA	NA	NA	58	Adult	Male	Rural	Fiji	Oceania	https://www.nature.com/articles/nbt.3329#methods
SRR2228355	Paired	5259132	94.4876	SRS476037	SRP029441	NA	NA	NA	NA	23	Adult	Male	Rural	Fiji	Oceania	https://www.nature.com/articles/nbt.3329#methods
SRR2228451	Paired	5702138	95.3685	SRS475612	SRP029441	NA	NA	NA	NA	26	Adult	Female	Rural	Fiji	Oceania	https://www.nature.com/articles/nbt.3329#methods
SRR2228580	Paired	5053596	95.5501	SRS475689	SRP029441	NA	NA	NA	NA	32	Adult	Female	Rural	Fiji	Oceania	https://www.nature.com/articles/nbt.3329#methods
SRR2228581	Paired	4089572	95.5923	SRS476163	SRP029441	NA	NA	NA	NA	37	Adult	Female	Rural	Fiji	Oceania	https://www.nature.com/articles/nbt.3329#methods
SRR2228638	Paired	5273594	94.3792	SRS476037	SRP029441	NA	NA	NA	NA	23	Adult	Male	Rural	Fiji	Oceania	https://www.nature.com/articles/nbt.3329#methods
SRR2228746	Paired	4430826	96.6434	SRS475924	SRP029441	NA	NA	NA	NA	53	Adult	Female	Rural	Fiji	Oceania	https://www.nature.com/articles/nbt.3329#methods
[truncated: 8,778 more rows]
